# Supplementary material for: Work addiction, work engagement, job burnout, and perceived stress: A network analysis
Source: Front Psychol. 2023 Mar 29;14:1130069. doi: 10.3389/fpsyg.2023.1130069 (PMC10090512; doi:10.3389/fpsyg.2023.1130069)
Supplement: Supplementary file 1 [file Data_Sheet_1.ZIP]

Archive with 3 entries (2 files):
- supplementary/
- supplementary/dataset.csv
- supplementary/script.R
