# Supplementary material for: Work addiction, work engagement, job burnout, and perceived stress: A network analysis
Source: Front Psychol. 2023 Mar 29;14:1130069. doi: 10.3389/fpsyg.2023.1130069 (PMC10090512; doi:10.3389/fpsyg.2023.1130069)
Supplement: Supplementary file 1 [file Data_Sheet_1.ZIP › supplementary/dataset.csv]

Sex	Age	Marital.status	Number.of.children	Years.of.education	Managerial.position	Work.hours	Full.time	Income	BWAS1	BWAS2	BWAS3	BWAS4	BWAS5	BWAS6	BWAS7	UWES1	UWES2	UWES3	UWES4	UWES5	UWES6	UWES7	UWES8	UWES9	MBI1	MBI2	MBI3	MBI4	MBI5	MBI6	MBI7	MBI8	MBI9	MBI10	MBI11	MBI12	MBI13	MBI14	MBI15	MBI16	PSS1	PSS2	PSS3	PSS4	PSS5	PSS6	PSS7	PSS8	PSS9
1	40	0	3	NA	Non managarial	24	1	NA	1	NA	NA	NA	NA	NA	NA	0	3	NA	NA	NA	2	6	6	6	NA	NA	NA	NA	NA	NA	NA	NA	NA	NA	NA	NA	NA	NA	NA	NA	4	3	3	3	3	4	2	4	4
1	47	1	3	20	Non managarial	NA	1	NA	3	4	4	4	4	4	3	3	3	3	3	3	3	3	3	3	4	4	3	3	NA	4	NA	1	2	3	NA	NA	7	4	1	4	3	2	3	4	4	2	5	4	2
1	32	0	2	19	Non managarial	40	1	35000	4	3	4	3	3	1	2	5	5	6	6	4	5	6	5	5	6	7	6	6	6	6	7	1	1	7	7	6	1	1	1	7	4	3	4	3	4	3	2	3	3
1	37	1	3	18	Non managarial	40	1	50000	1	1	2	2	1	4	1	5	5	6	6	5	5	5	5	0	5	6	6	1	7	1	7	1	5	7	7	7	7	1	1	7	3	2	3	2	4	2	1	4	4
1	39	1	3	17	Non managarial	40	1	31800	NA	NA	NA	NA	NA	NA	NA	3	3	5	0	5	3	6	5	0	5	6	4	3	5	4	5	1	1	7	5	5	7	4	5	7	4	3	5	3	3	4	3	2	3
1	33	1	2	18	Middle managarial	40	1	35000	3	2	1	2	2	1	3	3	4	5	1	0	3	1	3	3	6	7	7	6	6	7	5	5	5	5	4	1	7	6	5	5	NA	NA	NA	NA	NA	NA	NA	NA	NA
1	55	1	3	19	Non managarial	50	1	NA	1	4	1	3	1	3	3	3	3	6	6	5	NA	6	5	6	2	4	4	4	2	3	NA	1	1	6	NA	NA	NA	NA	1	6	3	2	3	3	4	3	3	4	3
1	28	1	1	22	Non managarial	84	1	18840	NA	NA	NA	NA	NA	NA	NA	5	5	6	5	4	5	5	6	6	5	7	6	5	7	4	4	3	1	3	3	2	7	4	2	5	4	4	4	3	3	4	2	3	4
1	29	1	1	17	Non managarial	42	1	30000	NA	NA	NA	NA	NA	NA	NA	3	4	6	4	1	2	3	6	0	4	7	6	1	6	7	3	2	4	7	6	2	7	5	5	3	4	2	3	5	5	4	3	3	3
1	44	1	NA	21	Non managarial	50	1	40000	2	3	1	2	1	2	2	5	NA	6	6	5	5	5	NA	1	2	4	3	3	7	1	NA	1	2	7	6	6	NA	2	1	6	3	3	3	3	3	2	4	4	2
1	54	1	NA	19	Non managarial	40	1	NA	1	4	1	2	1	3	2	4	4	6	6	6	6	6	5	3	2	4	3	4	2	3	NA	1	2	6	NA	NA	NA	2	1	6	2	1	2	4	4	2	4	4	1
1	43	1	3	19	Lower managarial	40	1	80000	3	3	2	1	2	1	1	4	4	3	1	3	1	1	1	2	2	3	1	5	4	4	1	1	1	4	3	2	5	6	5	4	1	2	3	4	4	4	3	4	2
1	33	1	3	18	Non managarial	40	1	32000	2	4	2	3	1	2	1	3	3	3	1	4	4	4	5	5	4	5	5	4	6	3	4	1	3	6	6	4	7	NA	NA	7	4	2	3	3	4	2	4	4	2
1	26	1	1	18	NA	40	1	NA	3	2	1	1	1	1	1	5	6	6	6	5	6	6	6	3	1	2	2	1	6	1	NA	1	1	6	7	NA	NA	1	1	6	3	2	4	4	4	3	4	4	3
1	63	1	3	16	High managarial	42	1	NA	1	2	1	1	2	3	3	3	3	5	NA	5	NA	6	4	3	2	3	1	2	4	1	4	1	NA	3	3	2	3	1	1	4	2	1	2	5	4	2	1	3	1
1	39	1	3	26	Non managarial	48	0	NA	1	5	1	4	4	5	5	4	4	3	3	NA	3	3	3	3	5	4	5	5	5	4	NA	4	4	5	5	4	4	5	5	3	4	4	3	3	3	3	3	3	3
0	36	1	3	19	Non managarial	60	1	54000	2	2	1	1	1	3	2	3	3	6	3	NA	NA	6	5	0	2	3	3	1	6	1	6	1	1	7	6	4	7	4	1	7	1	1	1	5	4	1	5	4	1
1	43	1	2	19	NA	40	1	NA	2	3	2	1	2	3	2	4	4	6	5	4	4	5	5	0	4	5	5	1	7	2	7	4	4	7	7	5	7	3	2	6	2	2	2	3	2	2	NA	NA	1
0	26	1	1	18	Lower managarial	68	1	26000	1	4	4	4	3	5	4	1	2	3	3	0	0	0	6	6	2	7	6	NA	NA	7	6	1	7	5	5	6	7	7	7	6	4	4	5	3	2	3	4	3	3
0	42	1	3	18	NA	43	1	60000	3	3	2	1	2	2	1	2	2	3	2	3	3	3	3	3	1	4	1	2	6	1	4	1	1	4	3	2	2	1	1	4	2	1	3	4	4	2	4	4	2
0	47	0	2	17	High managarial	30	NA	40000	2	3	2	2	2	1	1	0	2	1	1	1	1	NA	6	6	2	3	2	2	3	2	2	4	3	2	2	2	2	4	3	3	2	3	2	2	2	3	3	3	2
1	29	1	1	16	Non managarial	41	1	30000	2	2	2	3	4	2	1	4	3	6	1	1	6	6	5	5	2	2	3	1	2	1	NA	1	1	2	6	NA	6	6	2	4	4	2	3	4	5	3	5	3	4
1	41	1	3	15	Non managarial	26	1	54000	2	4	3	2	1	2	2	4	4	3	NA	NA	4	4	4	1	6	5	5	5	5	5	5	5	6	4	5	4	4	4	4	4	4	4	5	3	2	4	3	2	4
1	21	0	1	15	Lower managarial	30	0	1200	3	3	4	4	4	4	4	5	5	5	5	5	5	3	5	5	6	6	4	3	7	2	7	2	2	7	7	7	6	3	3	7	4	4	4	4	4	3	4	3	4
1	22	1	NA	15	Non managarial	56	1	18600	1	2	1	4	1	4	3	5	5	6	0	5	0	0	6	6	4	5	3	3	7	1	5	1	NA	NA	4	6	7	4	3	7	4	2	3	4	4	3	4	4	5
1	64	1	2	11	Non managarial	40	1	NA	1	3	1	1	1	1	1	2	4	3	5	0	3	6	0	0	1	4	1	1	6	1	4	NA	NA	6	6	6	1	1	1	7	3	2	3	2	4	2	3	3	4
1	35	1	3	11	Non managarial	40	1	NA	1	1	1	1	1	1	1	4	4	5	6	5	0	5	0	0	5	1	6	5	7	1	5	1	1	1	1	1	5	NA	1	7	4	3	3	3	3	3	3	3	3
NA	60	1	3	26	NA	40	1	26400	5	4	1	1	2	3	1	5	5	6	5	6	5	5	5	1	6	7	NA	6	7	2	7	1	2	6	6	7	7	1	1	7	2	2	2	3	4	3	3	4	3
1	67	1	3	25	Lower managarial	20	0	48000	2	4	4	4	2	3	3	6	6	6	5	NA	6	6	6	6	1	3	1	1	7	1	7	1	1	7	6	7	2	1	1	7	2	1	2	5	4	1	5	5	3
0	41	1	3	24	Non managarial	NA	1	NA	1	2	1	1	2	2	1	6	6	6	6	6	6	NA	5	5	1	2	1	1	6	1	4	1	1	2	5	1	5	1	1	3	3	1	3	4	4	3	4	4	2
1	46	1	2	23	NA	40	1	60000	2	1	1	4	1	1	1	4	5	6	3	5	4	5	NA	0	2	3	3	3	7	2	2	1	3	6	6	6	7	2	2	7	4	3	5	3	4	4	4	3	4
1	46	1	3	23	NA	40	1	NA	1	3	1	1	1	2	1	1	1	6	5	5	3	3	2	0	2	2	3	2	2	2	3	1	2	3	3	3	4	3	1	7	1	1	2	4	4	2	2	3	1
0	66	1	3	22	High managarial	77	1	80000	4	4	1	5	5	4	1	0	6	6	6	6	6	6	6	6	1	1	1	1	6	1	1	1	1	7	7	6	7	1	1	7	1	2	2	1	4	4	5	3	2
1	35	1	3	20.5	NA	50	1	28800	3	4	2	1	1	2	2	5	5	4	4	5	5	5	4	3	3	4	2	2	7	2	2	1	2	5	6	3	NA	2	1	2	3	3	4	3	4	3	3	4	3
1	NA	0	3	20	NA	52	1	NA	4	4	4	4	3	4	4	5	5	6	5	NA	4	6	6	5	2	6	6	6	6	1	6	1	1	6	7	4	7	1	1	7	2	2	2	5	4	2	5	4	2
0	50	1	3	20	High managarial	53	1	140000	2	3	1	2	1	3	1	3	3	3	NA	5	3	3	5	0	2	2	3	3	7	2	4	1	2	4	3	3	4	2	2	4	2	3	3	4	4	3	3	3	3
1	29	1	1	20	Non managarial	52	1	36000	4	4	2	4	2	4	2	4	5	5	4	3	4	NA	5	4	3	5	5	3	6	3	4	3	3	5	5	4	4	3	2	6	3	2	3	5	4	2	2	4	2
0	40	1	3	19	Lower managarial	50	1	120000	1	1	1	1	1	1	1	6	6	6	6	6	6	6	6	6	1	1	1	1	1	1	6	1	1	7	7	6	7	NA	1	7	2	2	3	5	4	2	4	4	3
1	37	1	2	19	NA	40	NA	NA	3	3	1	2	3	3	2	5	5	5	5	5	5	5	5	5	3	4	2	1	7	2	4	NA	2	6	6	6	2	2	2	6	4	3	3	3	3	3	4	2	3
1	35	1	3	19	Non managarial	40	1	40000	2	2	2	2	2	1	1	4	3	4	NA	5	4	2	3	3	2	2	2	1	7	1	5	6	4	4	4	5	5	4	4	6	2	2	2	4	4	3	3	2	2
1	56	0	1	18	Middle managarial	65	1	150000	2	4	2	4	3	5	5	2	3	3	2	2	2	3	3	2	NA	4	3	2	4	3	5	2	3	5	5	6	6	5	3	4	3	2	4	4	3	3	5	5	5
1	37	1	2	18	Lower managarial	40	1	43400	4	3	4	4	4	4	4	5	5	6	6	5	6	6	6	6	2	2	1	1	7	1	7	1	1	7	7	3	7	1	1	7	4	4	4	4	4	2	4	4	4
1	31	1	3	18	Non managarial	40	1	36000	3	2	1	2	2	1	2	4	5	5	3	5	NA	5	5	4	1	6	1	1	6	1	4	1	1	6	6	4	4	4	1	6	3	2	3	5	4	2	4	4	4
1	24	0	1	18	Non managarial	47	1	10000	3	2	2	2	2	4	2	4	3	6	2	6	NA	3	3	3	3	2	6	2	7	5	3	6	6	7	6	7	3	7	6	7	3	3	3	5	3	3	5	4	5
1	47	1	3	18	NA	30	1	NA	1	4	1	2	1	1	2	5	NA	6	3	5	0	6	5	0	6	5	5	4	7	1	4	1	3	6	5	3	7	4	2	6	3	3	4	4	5	2	3	4	3
0	31	1	1	18	NA	42	0	50000	1	2	1	1	1	4	1	4	3	3	1	1	1	4	3	1	4	3	1	1	6	2	7	1	1	7	7	6	3	5	5	NA	3	3	4	5	5	4	4	4	5
1	36	1	3	17	Lower managarial	40	1	NA	2	2	2	2	2	2	2	5	5	5	3	5	0	5	5	0	3	6	4	4	5	3	6	2	4	6	5	4	3	NA	2	5	3	2	3	4	4	2	4	4	3
1	57	0	2	17	NA	42	1	42000	3	4	2	3	2	4	3	5	5	6	5	6	3	6	5	5	3	5	1	2	6	2	4	1	1	7	6	6	NA	1	1	6	3	1	2	4	4	2	4	4	2
1	45	1	4	17	Non managarial	40	1	56000	3	3	2	1	1	1	1	3	3	3	1	1	3	2	1	2	2	3	2	2	6	1	6	NA	2	4	6	4	7	1	1	6	2	1	2	4	4	3	4	4	2
1	24	1	NA	17	Non managarial	25	0	11000	1	3	2	3	1	4	4	4	4	6	3	2	2	5	6	4	4	4	4	3	5	4	5	1	2	2	6	6	7	4	1	7	2	4	3	4	4	2	3	4	3
1	31	1	2	16	Lower managarial	40	1	42000	3	4	3	4	4	3	3	5	5	5	4	5	5	4	3	3	2	4	1	NA	5	4	4	1	2	5	7	6	3	2	4	6	4	3	4	2	3	2	3	2	2
1	29	1	3	15	NA	70	1	55000	3	4	3	4	2	3	4	6	5	5	5	5	5	5	5	5	4	4	3	3	NA	2	6	2	2	6	7	6	4	2	2	6	3	4	3	3	3	3	5	4	4
1	34	1	2	15	Non managarial	40	1	NA	1	2	1	1	1	1	1	3	5	5	0	5	0	0	1	0	3	3	2	2	2	2	1	1	2	2	2	1	1	1	1	7	3	1	3	4	4	2	4	4	2
1	34	1	3	14	Middle managarial	56	1	50000	2	4	2	2	1	1	2	5	5	6	4	4	4	5	6	0	3	4	2	3	3	2	3	1	1	7	7	7	2	1	1	1	2	1	3	5	4	5	4	4	3
1	59	0	3	14	Non managarial	40	1	35000	1	3	1	1	1	1	1	5	5	6	6	6	6	6	6	5	2	2	1	1	7	1	7	1	1	7	7	2	7	1	1	7	1	1	2	2	4	2	5	3	3
1	21	1	1	14	Non managarial	30	0	6000	3	3	4	2	2	1	1	1	2	3	3	3	3	4	4	2	4	4	4	2	4	1	1	3	3	2	5	3	7	1	1	3	3	5	4	3	3	4	3	2	3
1	20	1	1	14	Non managarial	43	1	14000	4	5	4	4	2	5	4	4	2	2	0	0	2	0	0	0	5	7	6	6	5	4	4	3	5	5	NA	5	4	3	6	2	4	4	5	3	3	4	2	3	4
1	22	1	NA	14	Non managarial	40	1	20000	2	2	1	1	1	1	1	4	5	5	3	2	3	3	NA	3	3	4	5	3	7	2	2	1	2	7	6	4	5	4	3	6	4	3	3	2	2	3	3	3	4
0	40	1	3	14	High managarial	30	1	150000	1	3	2	1	1	1	1	5	5	4	1	0	5	6	5	5	1	4	2	5	7	2	6	1	NA	6	7	7	1	1	1	7	2	2	3	4	4	2	4	4	3
0	62	1	2	12	Lower managarial	40	1	NA	2	2	1	2	3	4	2	3	3	5	5	5	4	4	4	3	3	4	2	1	6	1	2	1	1	5	5	5	6	5	1	NA	3	1	2	1	4	1	5	5	2
1	64	1	2	NA	High managarial	50	1	NA	3	4	2	4	4	3	2	5	5	5	5	6	5	6	5	6	3	4	2	1	7	1	7	1	1	7	6	6	6	1	1	7	3	1	2	5	5	1	5	5	2
NA	66	1	5	26	Non managarial	60	1	10000	3	4	2	3	5	5	3	6	6	6	6	6	6	6	6	6	1	6	1	1	7	1	7	1	1	7	7	7	7	1	1	7	1	2	2	4	5	2	1	5	2
1	46	0	3	26	NA	40	1	25000	1	2	1	1	1	1	1	5	5	5	5	4	4	6	0	0	6	6	6	6	6	6	6	4	6	7	5	4	6	6	6	6	3	3	3	4	3	4	3	2	3
1	54	1	3	26	Lower managarial	46	1	75000	2	2	2	2	1	3	3	3	4	5	3	6	5	6	5	5	3	4	1	2	7	2	4	2	2	4	3	4	1	1	1	6	1	1	1	5	5	1	5	5	2
0	39	1	1	26	Non managarial	50	1	NA	1	2	1	1	1	1	1	3	5	4	2	3	2	3	3	2	2	2	1	1	6	1	3	2	1	4	7	4	4	2	1	4	3	2	3	4	4	2	4	4	3
1	46	0	NA	26	High managarial	45	1	NA	1	4	3	3	1	3	4	6	5	6	6	6	5	5	5	5	2	3	2	1	7	2	7	1	1	7	7	7	7	1	1	7	3	2	3	4	4	2	4	4	3
0	39	1	3	26	Lower managarial	55	1	2e+05	2	4	1	3	3	3	1	5	5	5	5	5	5	5	5	2	2	3	2	2	7	1	4	1	1	7	7	7	7	1	1	7	2	1	3	5	5	5	5	5	3
1	46	0	3	26	Lower managarial	50	1	1e+05	2	4	3	2	1	5	4	0	1	2	2	1	2	2	5	5	6	5	4	4	3	7	1	2	3	2	2	2	5	6	6	5	3	5	5	3	1	5	3	2	3
1	55	1	2	26	Non managarial	70	1	80000	2	4	4	3	2	3	1	6	5	6	6	6	5	6	6	5	2	2	2	1	7	1	6	1	1	7	7	7	6	1	1	6	4	1	3	5	4	3	4	4	4
0	40	1	2	26	Non managarial	50	1	50000	3	3	1	2	2	1	1	5	6	6	6	6	5	6	5	0	1	2	1	1	1	1	4	1	1	1	7	4	7	2	1	1	1	1	2	5	5	5	4	4	2
0	36	1	3	26	Lower managarial	40	1	120000	3	2	4	3	4	4	3	2	2	4	4	4	5	5	5	4	6	5	4	3	6	6	3	4	4	6	6	6	6	5	2	5	4	3	4	3	3	3	3	4	4
1	42	0	1	26	Non managarial	50	1	NA	3	4	2	1	2	3	1	3	5	5	5	5	5	6	5	3	2	6	4	4	7	2	6	1	2	7	5	4	6	2	1	6	1	3	3	4	3	3	4	2	2
1	34	1	3	26	Non managarial	40	1	30000	2	2	3	1	1	2	2	3	3	3	2	1	1	1	1	1	2	3	3	3	4	2	2	2	2	2	4	2	2	2	2	4	3	3	3	3	3	3	3	3	3
1	41	1	2	26	Non managarial	52	1	60000	3	3	1	3	4	1	2	5	5	6	5	5	6	6	6	5	2	2	1	1	7	1	6	1	1	7	7	7	2	1	1	7	3	1	3	5	5	2	4	4	2
1	35	0	NA	26	Non managarial	40	1	NA	2	2	1	1	1	1	1	3	3	2	2	5	5	5	5	3	1	3	1	1	6	2	6	1	1	6	7	6	7	3	2	6	2	2	3	4	4	2	5	3	1
1	37	1	1	26	Non managarial	80	1	NA	2	5	5	4	5	5	5	5	5	5	5	3	3	4	5	5	6	7	7	7	4	7	3	3	4	6	7	6	5	6	5	5	3	4	4	4	4	4	3	2	4
1	40	0	3	25	Lower managarial	40	1	70000	2	3	1	1	2	1	1	6	6	5	1	3	4	5	1	1	6	6	4	1	6	4	4	2	4	6	6	6	2	1	1	6	3	2	4	5	4	2	4	4	5
1	54	1	3	25	NA	40	1	NA	4	4	2	3	1	3	3	4	4	5	3	4	4	5	5	4	5	6	6	6	6	5	6	2	5	6	6	6	6	1	1	6	4	4	4	4	3	3	4	3	4
0	NA	0	NA	25	Non managarial	45	0	80000	3	3	3	2	2	2	2	3	3	5	2	3	2	3	3	4	4	4	4	4	7	4	3	1	3	7	4	3	7	1	2	6	2	2	3	2	3	3	4	4	3
0	32	0	1	25	Non managarial	40	1	40000	4	4	3	1	1	2	2	4	5	5	3	3	5	6	6	2	2	3	4	1	4	2	5	1	4	1	5	2	1	1	2	6	2	3	2	3	3	2	2	4	2
1	44	1	3	25	High managarial	45	1	1e+05	1	2	1	1	1	1	1	3	3	6	2	3	6	1	2	1	2	3	6	6	7	2	6	1	6	6	6	6	7	7	6	3	2	2	3	4	3	2	4	3	2
1	58	1	4	24	Lower managarial	65	1	117000	4	4	3	3	3	4	3	3	5	6	1	5	3	1	5	2	2	2	2	2	6	1	4	1	1	3	6	3	3	2	1	4	1	1	2	5	4	2	5	4	2
0	32	1	1	24	Middle managarial	65	1	1e+05	2	2	1	3	3	4	4	5	5	5	3	3	4	4	5	4	2	6	3	1	7	2	6	2	4	7	6	6	1	1	2	6	3	2	2	5	4	3	4	4	2
0	52	1	4	24	Non managarial	40	1	69500	2	3	1	1	1	2	1	1	2	5	2	6	4	6	5	3	2	3	2	1	7	2	6	1	2	7	6	4	5	5	2	6	4	2	4	4	5	3	2	2	5
1	39	1	3	24	Non managarial	40	1	23000	3	4	1	3	2	3	4	6	6	6	6	6	5	6	5	5	1	1	1	1	7	1	7	1	1	7	7	7	7	1	1	7	3	1	2	5	5	2	4	4	2
1	35	1	2	24	Non managarial	50	1	54000	3	3	2	2	4	3	2	5	6	6	5	5	5	5	3	2	6	4	4	2	7	2	6	1	2	7	6	6	6	2	1	6	4	3	4	4	3	2	4	4	3
1	54	1	4	24	Lower managarial	49	1	70826	4	4	2	2	2	2	1	5	5	5	4	5	5	6	3	6	2	3	3	2	6	2	6	3	2	5	6	6	2	4	2	6	3	2	3	5	5	2	4	5	1
0	30	1	1	24	Non managarial	30	1	20000	1	4	3	1	1	3	3	5	5	5	5	5	3	6	5	1	2	3	4	2	7	2	2	3	2	6	5	4	2	2	1	5	2	1	2	5	3	4	5	4	1
1	33	1	2	24	Non managarial	40	0	30000	3	4	1	1	1	4	4	2	2	3	2	1	3	2	3	3	3	3	6	4	4	3	1	4	4	2	3	1	4	6	5	3	3	3	3	3	3	2	4	3	3
1	39	1	1	24	Non managarial	50	1	NA	3	4	2	2	2	4	3	2	2	2	3	2	3	3	3	3	3	4	2	4	7	4	2	1	4	5	4	4	4	4	4	4	3	2	3	4	3	4	4	3	2
0	32	1	1	24	Non managarial	80	1	30000	4	2	4	2	4	1	4	3	3	4	5	4	5	4	6	5	6	6	6	4	6	6	5	6	5	6	5	3	7	4	6	2	4	4	4	3	3	5	3	2	3
1	32	1	5	23	Non managarial	20	0	4000	3	2	1	1	2	1	1	5	5	4	5	5	5	5	4	4	2	2	2	3	6	4	7	1	4	6	7	6	6	5	5	6	5	2	3	4	5	3	3	4	3
1	32	1	2	23	Non managarial	40	1	NA	1	1	1	1	1	1	1	2	2	6	3	3	0	6	3	0	4	4	3	5	7	2	7	1	1	7	7	7	6	4	1	7	3	2	3	4	4	2	5	4	2
1	58	1	3	23	NA	40	1	60000	4	5	1	4	4	4	4	5	5	5	6	6	6	5	6	3	2	3	2	1	2	1	5	1	1	6	7	5	2	1	1	7	4	2	4	4	4	2	4	5	3
1	44	1	1	23	Lower managarial	35	1	65000	4	4	3	2	1	2	3	5	5	6	5	5	5	5	5	5	4	6	3	3	6	4	3	3	3	7	6	6	7	2	2	6	3	1	3	5	5	3	5	5	3
1	46	1	2	23	NA	40	1	NA	4	3	1	1	1	1	1	6	6	6	6	6	6	6	6	6	1	2	1	2	7	1	7	1	1	7	7	7	7	1	1	1	2	2	2	5	5	2	5	5	3
0	53	1	5	23	Non managarial	35	1	60000	2	2	3	1	3	1	1	3	2	2	3	5	3	3	3	2	2	2	2	2	7	2	2	2	2	2	2	2	2	1	2	3	4	3	4	3	4	3	2	3	4
1	37	1	2	23	Non managarial	40	1	75000	5	5	5	5	4	5	3	4	5	6	5	6	6	5	6	6	2	2	2	1	6	2	2	1	2	2	4	3	6	1	1	6	4	3	3	3	4	3	3	3	3
NA	41	1	3	23	High managarial	60	1	20000	2	4	3	3	2	3	4	3	4	5	5	5	4	5	5	4	4	4	4	3	6	3	6	1	2	6	6	6	6	4	2	6	3	2	4	4	4	2	4	4	3
0	38	1	1	23	Non managarial	60	1	NA	4	2	3	2	4	3	3	0	0	6	5	1	5	2	6	1	5	6	6	6	4	6	3	1	3	4	3	2	6	6	2	4	4	3	4	3	4	3	3	3	4
1	29	1	1	23	Lower managarial	50	1	80000	1	2	1	1	1	2	2	1	2	5	1	3	2	1	2	2	3	4	4	4	6	3	4	3	3	3	4	4	6	3	2	4	3	2	3	4	4	2	4	4	3
1	30	1	2	23	Middle managarial	45	1	50000	4	4	3	3	3	3	2	5	5	5	3	4	5	5	5	5	2	6	6	2	6	2	4	2	2	4	5	5	6	4	2	5	3	3	3	3	3	3	4	3	3
1	36	1	3	23	Non managarial	40	1	NA	3	3	1	3	3	4	2	5	5	6	4	5	5	5	4	3	2	5	3	3	7	2	4	2	2	7	7	7	7	7	1	7	4	3	4	4	3	3	3	2	3
1	31	0	1	22	Non managarial	55	1	90000	4	3	2	1	3	2	1	6	6	6	6	6	6	6	6	6	6	2	1	1	7	1	7	1	1	7	7	7	2	1	1	7	3	2	3	5	5	1	5	4	2
0	48	1	3	22	High managarial	45	1	120000	4	2	2	1	3	2	2	3	3	2	3	5	2	4	3	2	1	4	2	3	6	1	4	4	2	5	4	3	5	1	1	4	2	3	2	2	4	3	4	4	3
1	52	0	NA	22	Non managarial	55	1	NA	2	2	1	1	3	3	1	1	5	6	6	5	6	6	6	5	1	2	2	1	3	1	3	1	1	7	4	4	7	1	1	6	3	2	3	4	4	3	5	3	3
1	32	1	2	22	Non managarial	50	1	4000	4	4	3	2	1	1	1	3	4	6	5	6	6	6	6	6	2	2	1	1	7	1	4	1	1	7	7	7	7	2	1	7	3	2	3	2	4	2	3	3	3
1	33	0	NA	22	Non managarial	40	1	NA	2	2	3	3	2	3	3	3	3	5	3	3	5	3	3	3	3	3	3	1	6	2	6	1	2	6	6	6	6	2	2	6	4	3	4	3	3	2	3	2	4
1	37	1	1	22	Lower managarial	55	1	NA	1	1	1	3	3	2	2	5	5	6	6	6	6	6	6	4	1	5	1	1	7	1	7	1	1	6	6	6	7	1	2	2	2	3	3	4	4	2	5	4	2
1	41	1	2	22	Lower managarial	50	1	72000	2	4	3	2	3	4	1	4	4	5	2	5	3	3	5	4	3	5	2	2	4	2	2	2	2	6	5	3	7	3	2	5	2	1	3	5	4	2	4	5	2
1	32	1	2	22	Non managarial	60	1	4000	4	4	4	4	4	4	1	5	5	5	4	4	5	5	5	5	2	6	2	2	7	1	7	1	1	6	6	4	5	6	1	6	2	4	3	3	4	3	4	4	3
1	47	1	2	22	High managarial	40	1	130000	1	2	1	2	1	1	4	6	6	6	6	6	6	6	6	5	2	5	2	1	7	1	7	1	1	7	7	7	7	1	1	7	3	3	4	4	3	3	4	3	4
1	36	1	3	22	High managarial	55	1	80000	4	4	4	4	4	4	4	5	5	6	4	3	4	5	5	5	5	6	5	3	6	5	6	1	4	5	6	5	6	2	2	6	4	4	4	4	3	3	3	3	4
0	52	0	1	22	Non managarial	50	1	120000	1	3	1	1	1	2	1	5	6	6	0	5	1	1	6	0	2	2	1	1	7	2	1	1	3	7	7	3	7	6	1	7	3	2	3	1	5	1	4	4	2
1	42	1	4	22	Lower managarial	52	1	NA	1	4	1	3	1	4	3	4	5	5	3	4	5	5	3	2	4	3	5	3	6	4	6	1	2	7	6	4	6	2	2	6	1	1	2	1	4	3	5	5	1
1	30	1	1	22	Non managarial	40	1	40000	1	1	2	2	2	1	1	3	2	2	0	2	4	2	2	4	2	1	1	2	5	1	4	1	2	6	7	6	5	2	3	5	4	3	2	3	4	1	2	3	2
1	39	1	1	22	Non managarial	45	1	40000	3	4	4	4	4	5	4	2	2	6	6	4	3	6	6	3	6	4	4	2	4	2	4	2	4	6	5	6	7	2	1	7	3	2	4	4	4	1	4	4	3
1	41	0	3	22	Non managarial	48	1	NA	1	2	2	2	1	1	1	3	3	4	2	1	1	1	1	0	1	2	4	2	6	2	2	4	5	5	5	6	6	6	6	6	2	2	2	5	5	2	5	5	2
1	39	1	2	22	Non managarial	50	1	48000	3	4	3	2	3	2	4	3	2	6	3	3	3	6	5	3	4	6	6	4	6	4	4	1	1	7	7	3	4	4	3	6	2	3	4	3	3	3	4	4	3
1	33	1	3	22	Lower managarial	47	1	72000	4	3	3	3	3	1	1	3	3	5	4	5	5	5	5	5	3	4	4	3	7	2	6	1	3	6	7	6	3	3	1	7	3	2	2	5	5	2	4	5	2
1	31	1	NA	22	Non managarial	38	1	NA	1	1	1	1	1	1	1	4	3	2	2	2	0	1	1	1	4	1	1	1	7	2	2	3	4	7	4	2	7	2	2	7	3	1	2	5	5	1	5	5	1
1	33	0	1	22	Non managarial	50	1	50000	5	4	3	2	3	4	3	5	5	5	5	6	5	5	6	4	4	5	3	1	4	2	5	1	1	6	5	4	4	3	1	6	3	3	3	3	4	3	4	2	3
1	28	1	1	22	Non managarial	40	0	25000	1	3	1	1	2	3	1	5	5	6	5	5	5	5	5	5	2	3	3	3	6	1	6	1	1	7	7	6	4	1	1	7	4	1	3	4	5	5	4	4	2
0	39	1	3	22	Middle managarial	40	1	1e+05	2	4	1	3	2	2	4	5	5	5	5	0	5	6	5	0	4	6	5	1	7	1	7	1	1	7	7	7	7	1	1	6	3	2	3	3	3	3	3	3	3
0	30	0	1	22	Non managarial	40	1	40000	2	2	2	1	1	1	1	4	5	5	3	6	5	5	4	3	2	2	1	1	6	1	5	2	1	5	5	4	3	2	1	5	3	3	4	3	3	4	3	3	2
1	49	1	3	22	Middle managarial	60	1	54000	2	5	2	5	3	4	4	3	5	6	2	5	3	5	6	6	5	5	4	4	7	3	2	1	2	5	3	3	4	3	1	4	3	3	4	4	3	4	4	2	3
1	32	0	1	22	Non managarial	35	1	22000	2	3	1	1	3	2	1	4	5	5	5	5	3	6	3	2	2	1	2	2	6	1	6	1	2	6	5	5	6	1	1	6	3	2	3	5	4	3	4	4	2
0	47	1	2	22	Lower managarial	50	1	90000	3	4	3	3	4	3	1	3	4	5	4	5	5	5	5	5	5	6	4	4	5	3	6	1	2	6	6	6	6	5	2	5	2	2	2	4	4	4	4	4	3
0	34	1	2	22	Non managarial	30	1	60000	4	2	3	1	3	1	1	3	3	2	2	5	2	6	4	3	2	5	2	1	7	2	7	1	3	4	4	2	1	1	1	5	2	1	4	5	5	1	4	4	2
1	36	1	2	22	Non managarial	47	1	53400	5	5	3	4	4	5	3	5	4	6	4	4	5	3	4	3	2	3	4	2	7	2	2	1	2	6	6	4	5	4	2	5	3	3	4	4	3	2	4	4	3
0	40	1	2	22	Non managarial	50	1	40000	2	4	1	1	2	3	2	4	5	5	2	0	3	5	3	2	2	4	4	3	5	2	5	4	2	6	6	5	6	4	1	5	2	1	2	1	4	1	5	4	2
1	28	1	1	22	Non managarial	84	1	18840	3	4	3	4	2	4	4	5	5	6	5	5	5	6	6	5	4	5	6	3	7	2	6	1	2	7	7	3	2	2	1	7	3	2	4	4	3	3	4	2	3
0	31	0	1	22	Non managarial	40	1	48000	2	2	3	1	2	3	4	2	2	4	4	2	2	4	3	2	7	6	7	7	5	7	5	6	7	6	5	5	4	7	6	4	3	3	3	5	3	3	5	3	2
1	38	0	NA	21.5	NA	48	1	NA	3	2	1	2	1	1	1	6	6	6	6	5	5	6	5	1	1	2	2	1	6	1	7	1	1	7	7	7	7	1	1	7	2	1	2	4	4	1	4	3	2
1	43	1	2	21.5	Lower managarial	45	1	NA	2	4	1	2	2	2	1	5	5	5	4	5	4	5	5	4	3	3	3	3	6	3	4	1	2	6	6	5	4	3	2	6	2	2	3	4	4	2	4	3	2
1	30	1	1	21	Lower managarial	70	1	NA	4	4	1	3	1	2	3	3	3	5	3	3	3	5	5	1	4	6	4	4	6	5	5	4	5	6	6	5	4	6	4	5	2	2	3	5	5	2	3	4	2
1	31	1	1	21	Non managarial	50	1	45000	3	4	1	3	3	3	2	2	5	5	5	6	5	5	5	5	3	4	2	2	5	2	5	2	2	6	6	6	4	2	2	6	2	2	2	4	4	2	4	4	2
1	34	1	2	21	Non managarial	50	1	51600	4	4	4	4	2	4	2	5	5	6	1	4	5	5	5	5	6	6	5	1	7	4	6	4	6	7	7	5	6	4	3	6	4	2	3	5	4	2	4	4	2
1	53	1	3	21	NA	40	1	54000	4	3	3	2	4	3	2	5	4	6	5	5	4	3	3	3	3	6	4	2	6	3	4	1	5	7	4	4	7	1	1	7	3	2	3	1	4	3	4	4	3
1	32	1	3	21	Non managarial	40	1	NA	5	2	3	1	5	1	2	2	2	5	5	5	5	6	4	0	1	3	2	2	6	1	2	1	1	6	7	2	7	2	1	6	3	4	5	3	3	3	5	2	3
1	31	0	1	21	Non managarial	45	1	39000	3	4	3	2	1	3	1	4	4	4	4	4	3	5	5	5	3	4	1	1	7	1	6	7	1	6	6	5	7	1	1	6	4	1	3	3	2	2	2	4	1
1	57	1	3	21	Non managarial	40	1	40000	1	4	4	1	1	1	4	1	1	3	1	1	1	1	1	1	7	7	7	7	5	7	6	1	4	7	7	7	7	5	7	7	4	3	5	4	5	3	4	5	4
1	47	1	4	21	Middle managarial	50	1	90000	4	4	1	3	2	2	1	5	5	6	1	6	3	3	4	3	1	4	2	1	7	1	7	1	1	7	7	7	4	1	1	6	3	3	3	5	4	1	4	5	4
1	34	1	2	21	Non managarial	40	1	60000	3	3	1	1	3	3	1	0	4	5	5	4	5	6	5	3	3	3	2	2	5	1	6	1	1	6	6	6	6	1	1	7	3	4	4	4	3	4	3	3	4
1	43	1	2	21	Lower managarial	50	1	95000	4	4	3	3	2	3	1	1	1	3	2	3	2	4	3	1	4	4	3	4	4	4	2	2	3	3	3	3	4	3	2	4	2	3	4	3	3	4	4	3	3
1	48	1	3	21	Non managarial	60	1	140000	4	4	4	3	3	3	3	3	3	6	5	2	1	3	6	5	5	4	3	2	7	2	4	2	2	6	5	4	2	2	1	7	4	4	3	2	3	4	2	2	3
1	40	1	2	21	Middle managarial	40	1	39600	4	3	4	3	4	2	5	5	5	5	3	5	5	5	5	5	6	7	4	3	7	6	7	1	5	6	6	7	7	1	1	6	4	3	4	4	4	4	2	4	5
0	42	1	2	21	Lower managarial	60	1	60000	3	4	1	2	2	1	1	5	5	6	6	6	6	6	6	5	1	1	1	1	7	1	7	1	1	7	6	6	6	1	1	6	2	2	1	4	4	2	3	4	3
0	27	1	1	21	Lower managarial	55	0	26000	3	5	4	4	3	4	3	5	5	6	6	5	6	6	5	5	2	3	1	2	6	1	6	2	1	7	7	6	5	1	1	6	2	1	3	5	4	2	4	5	1
1	28	1	1	21	Non managarial	40	1	24000	3	3	3	2	2	3	3	4	4	6	5	4	3	6	6	5	5	5	4	3	7	3	6	2	5	7	7	7	7	1	1	7	3	2	3	4	4	4	4	4	3
0	32	1	1	21	Non managarial	40	1	25000	2	4	2	1	1	4	1	1	1	2	1	0	0	1	3	0	2	4	5	4	6	2	3	1	3	4	2	2	2	3	2	3	2	2	3	4	4	4	4	4	4
0	66	1	3	21	Lower managarial	40	1	70000	1	5	1	4	3	3	3	6	5	6	6	6	6	6	6	5	2	2	1	1	7	1	7	1	1	7	7	7	7	1	1	7	3	1	3	5	4	2	4	5	3
1	50	1	5	21	NA	36	0	NA	3	4	4	4	2	4	4	3	3	2	0	2	2	0	1	0	2	6	4	6	7	3	1	5	5	7	4	7	4	1	1	7	2	3	3	4	4	3	4	4	3
0	35	1	2	21	Non managarial	60	1	50000	3	3	2	2	3	3	2	5	4	5	5	5	4	6	5	4	1	2	2	1	5	1	4	1	1	6	6	4	5	1	1	7	2	2	2	2	4	2	2	2	2
1	32	1	1	21	Non managarial	60	1	30000	3	3	2	3	2	3	2	4	4	5	5	5	4	5	4	4	2	3	3	1	6	1	5	1	1	3	4	5	3	2	1	4	3	2	2	4	4	2	4	4	2
1	34	1	NA	21	Non managarial	38	1	22200	4	3	2	1	3	2	1	4	4	4	2	0	3	1	2	2	4	4	3	3	4	2	1	2	6	7	4	3	4	6	7	5	5	3	3	4	3	2	3	3	4
1	30	1	1	21	Non managarial	80	0	37440	4	4	3	3	2	2	2	4	4	5	5	3	5	2	3	5	2	2	2	3	6	2	4	2	2	4	6	4	6	2	2	2	4	4	4	3	3	5	4	2	3
1	42	1	3	21	Non managarial	50	1	52000	3	4	1	3	4	3	3	6	6	6	5	5	5	5	5	5	5	6	6	6	6	6	7	1	4	7	7	7	7	3	1	6	3	4	3	3	3	3	3	3	4
0	29	1	1	21	Non managarial	50	1	80000	4	3	3	3	3	2	2	4	4	5	4	5	4	4	4	4	4	4	3	3	6	3	4	3	3	5	6	4	6	2	2	4	2	2	4	2	4	3	4	3	3
1	27	0	1	21	Non managarial	45	1	18000	4	4	3	3	3	4	2	1	1	4	2	3	2	3	4	2	4	7	6	6	6	2	6	1	2	6	6	6	4	4	5	5	4	3	4	3	3	4	2	2	4
0	44	1	3	21	Lower managarial	50	1	120000	3	3	2	3	3	3	2	2	3	2	1	3	3	2	4	4	5	6	5	4	6	4	5	3	4	4	5	3	5	5	3	4	2	3	2	1	4	3	3	4	2
0	28	1	1	21	Non managarial	48	1	15000	3	3	2	1	1	4	1	3	3	5	4	3	5	6	5	5	2	7	6	4	6	2	5	1	1	6	7	5	7	4	2	6	3	4	3	5	4	3	4	4	5
1	40	1	2	20	Non managarial	48	1	40000	1	5	1	3	1	3	3	6	5	5	3	2	2	5	5	2	2	4	4	2	7	2	6	2	2	6	6	6	7	1	1	6	3	2	2	4	4	2	5	4	2
0	79	1	2	20	Non managarial	50	1	40000	1	5	1	5	4	4	4	5	5	6	5	5	5	6	5	6	1	2	1	1	6	1	7	1	1	7	6	7	7	1	1	7	2	1	3	4	4	3	4	4	4
1	42	1	3	20	High managarial	60	1	NA	3	4	2	1	4	3	2	4	5	5	4	5	6	6	5	4	2	4	1	1	7	4	7	1	3	6	6	6	5	1	2	5	3	3	3	4	3	2	3	4	3
0	57	1	2	20	Non managarial	40	1	48000	2	3	1	3	3	3	1	5	6	6	6	6	6	6	5	0	1	3	1	1	7	1	6	1	1	7	6	4	6	1	1	7	2	1	3	5	4	2	5	5	2
1	41	0	NA	20	Non managarial	40	1	NA	1	2	1	1	1	1	1	1	1	1	0	3	1	1	1	0	1	1	1	2	2	1	2	2	2	1	2	2	3	2	1	1	3	2	3	4	4	2	3	4	3
1	32	1	2	20	Non managarial	40	1	NA	3	3	2	1	1	1	1	1	3	5	1	6	5	6	5	2	2	6	2	2	2	1	7	1	1	7	7	5	7	1	1	4	3	2	3	4	3	3	4	4	2
1	49	0	2	20	Non managarial	60	0	NA	4	4	4	2	5	3	1	6	6	6	6	6	6	6	6	6	3	4	2	3	6	1	2	1	1	2	7	3	7	7	7	4	1	1	1	1	5	5	5	5	1
1	29	1	2	20	Non managarial	50	1	35000	3	3	4	2	2	2	1	2	2	3	2	3	2	3	1	4	3	4	4	5	6	4	2	1	2	2	4	3	5	3	4	2	5	4	5	5	3	4	3	2	3
1	58	1	4	20	Non managarial	40	1	60000	3	4	1	2	3	3	3	5	5	5	5	5	5	5	5	5	2	2	2	2	6	2	4	1	1	7	6	6	7	1	1	7	3	2	3	2	2	2	4	4	3
1	41	1	3	20	NA	60	1	NA	3	4	5	2	1	4	1	4	5	6	6	6	1	6	3	1	1	6	1	1	7	1	7	7	1	7	7	7	1	1	1	7	1	1	1	5	4	1	5	5	1
1	44	1	1	20	Non managarial	50	1	NA	2	4	2	4	3	4	3	3	3	4	3	5	3	3	5	3	3	2	3	1	6	3	3	2	2	4	4	3	2	2	2	5	3	2	4	4	3	4	4	4	3
1	28	1	1	20	Non managarial	55	1	NA	2	4	4	3	3	4	4	4	3	6	2	3	4	4	6	6	5	6	4	3	6	2	7	2	2	7	4	2	5	2	3	7	4	3	4	4	5	1	4	5	4
1	48	NA	2	20	High managarial	40	1	NA	2	1	1	1	2	1	1	5	5	5	1	5	5	1	2	3	2	1	2	1	6	2	4	1	1	7	6	6	7	3	2	7	2	1	4	4	3	1	2	3	4
1	41	1	2	20	Lower managarial	40	NA	60000	4	4	3	3	3	3	3	5	5	6	6	5	5	6	6	5	2	2	2	2	7	2	7	1	1	7	6	6	7	2	1	7	4	3	5	4	4	3	3	3	4
1	42	1	3	20	Non managarial	60	1	38280	2	4	1	2	1	4	1	5	5	6	5	5	5	5	5	4	2	3	3	2	7	2	6	1	1	6	7	4	7	1	1	6	3	2	3	5	5	2	4	4	2
0	29	1	1	20	Non managarial	50	1	30000	3	1	1	1	1	1	1	0	0	3	2	2	2	2	2	1	3	3	3	3	3	4	1	4	5	3	4	2	4	3	4	3	4	3	4	3	3	4	2	4	4
1	38	1	2	20	Non managarial	40	1	3000	4	2	3	1	2	3	3	3	3	5	3	1	3	6	3	3	3	6	2	3	3	2	3	2	2	2	2	2	4	2	1	2	4	3	4	2	3	3	3	3	3
0	29	0	1	20	Non managarial	85	1	60000	2	2	1	4	3	4	4	4	3	3	5	5	4	1	4	4	1	2	2	2	7	2	3	1	2	3	5	3	4	3	4	4	1	3	2	3	4	2	5	4	1
0	32	0	2	20	Non managarial	42	1	NA	1	2	1	1	1	1	1	5	5	2	2	5	2	2	1	2	1	2	1	2	4	1	3	1	1	4	4	2	4	2	2	4	2	2	2	4	5	2	4	4	2
1	49	0	2	20	High managarial	60	1	NA	3	3	2	3	3	3	2	6	5	5	5	5	5	5	5	5	4	4	3	4	6	1	6	1	2	4	4	4	4	4	2	4	4	3	4	4	4	4	3	4	2
1	45	1	4	20	Non managarial	48	1	NA	4	4	4	3	3	4	3	5	5	5	2	3	5	3	5	5	4	4	3	2	4	4	2	3	4	4	4	2	4	6	6	3	4	4	5	4	3	5	3	1	4
1	27	1	1	20	Non managarial	50	NA	NA	3	4	3	4	3	2	1	1	2	6	4	4	4	6	6	3	3	6	3	2	6	1	2	1	1	6	3	2	2	3	2	6	3	2	4	3	3	4	4	3	4
1	28	1	1	20	Non managarial	44	1	NA	3	4	3	2	1	2	2	5	4	5	3	2	2	2	3	5	3	4	4	3	6	2	3	1	2	5	6	4	6	6	4	5	2	1	3	4	4	4	3	3	4
0	40	1	3	20	High managarial	55	1	18000	4	3	3	4	4	3	2	5	5	5	5	5	5	6	4	4	2	4	3	2	6	1	7	1	2	6	6	6	1	2	1	6	3	2	4	4	4	2	5	5	4
1	46	1	5	20	Non managarial	40	1	2000	1	3	4	1	2	1	1	5	5	5	4	5	4	5	5	4	2	2	1	1	7	1	7	1	1	7	7	7	7	1	1	7	3	3	2	4	3	2	4	3	2
1	27	1	NA	20	Non managarial	40	1	NA	3	2	3	2	3	2	1	5	5	5	3	3	5	3	3	4	2	4	4	4	6	4	3	3	4	6	5	3	3	5	5	5	4	3	3	3	2	3	3	3	4
1	26	1	1	20	Non managarial	35	1	21000	3	3	1	1	3	3	1	3	3	5	3	5	1	6	3	0	2	2	2	2	7	1	4	2	2	6	6	4	6	1	1	7	3	2	4	5	5	2	4	4	3
1	44	1	2	20	Non managarial	28	1	54000	1	4	4	3	2	2	4	0	1	5	1	1	3	3	2	3	7	7	7	7	6	7	6	2	6	6	4	3	7	6	6	4	3	2	4	4	4	3	3	4	4
1	25	0	1	20	Non managarial	40	1	40000	2	2	2	2	2	2	2	5	5	5	1	4	3	3	2	3	4	4	5	4	6	3	4	5	5	6	6	4	5	5	6	5	3	2	3	4	3	3	4	4	3
1	29	1	1	20	Non managarial	41	1	NA	1	1	1	1	1	1	1	5	5	5	4	3	4	5	4	2	2	4	6	3	7	3	6	1	3	6	6	3	6	2	1	6	3	2	4	3	3	3	3	4	2
1	43	0	1	20	Non managarial	22	1	NA	3	4	2	2	2	4	3	4	4	4	3	3	3	3	3	3	2	2	3	2	6	2	3	2	2	6	6	5	6	1	1	6	4	4	5	4	3	3	4	4	2
1	51	1	2	20	Non managarial	40	1	NA	2	2	1	2	2	2	3	5	5	6	3	4	2	6	3	1	2	3	3	2	7	2	4	2	2	7	7	7	2	2	1	7	3	2	3	4	4	3	4	4	3
1	43	1	NA	20	Non managarial	48	1	60000	1	2	1	1	1	1	1	5	4	5	4	5	4	5	3	1	2	2	2	1	6	2	7	1	3	7	7	6	4	2	2	6	2	2	3	5	5	1	5	3	3
1	32	0	1	20	Non managarial	95	1	70000	2	5	5	5	3	5	5	5	5	6	6	5	5	5	6	5	7	7	6	6	7	6	6	2	2	6	6	7	7	5	3	6	5	5	5	3	4	3	3	4	5
0	27	0	1	20	NA	80	1	40000	2	4	1	1	3	3	1	3	4	5	4	2	5	5	5	4	2	3	2	2	7	2	6	1	2	6	6	6	7	2	2	6	2	1	2	4	4	2	4	4	2
0	32	1	1	20	Non managarial	40	1	60000	3	3	3	3	3	4	4	1	4	3	4	3	4	4	3	3	6	6	6	6	4	6	5	6	4	4	4	2	6	6	6	6	4	4	5	5	3	3	3	3	5
0	26	1	1	20	Non managarial	45	0	20000	2	2	4	1	5	3	1	3	3	3	3	3	5	4	4	5	2	4	6	5	7	3	4	2	3	4	5	4	6	5	3	5	3	1	4	4	4	1	3	4	2
0	25	1	1	20	Lower managarial	50	1	25000	4	4	5	5	2	4	4	4	5	4	1	1	5	1	6	6	4	3	2	1	5	2	4	5	5	5	5	3	4	4	3	3	4	4	3	3	4	4	5	2	3
1	38	1	2	20	Non managarial	35	1	NA	2	3	1	1	1	2	1	6	6	6	6	5	3	6	3	2	2	4	4	2	4	1	7	1	1	7	7	7	7	4	1	7	4	4	3	4	3	3	3	3	4
0	25	1	1	20	Non managarial	50	1	25000	4	4	4	4	3	4	4	5	5	5	4	4	5	5	5	4	3	4	3	2	5	2	4	2	2	4	5	4	4	3	3	3	3	4	4	3	3	4	3	3	4
0	41	1	3	20	High managarial	60	1	87000	4	4	1	4	3	3	2	5	5	6	6	5	5	6	6	4	2	3	2	1	7	1	7	1	1	7	6	4	3	1	1	5	2	1	2	1	4	1	1	4	1
1	34	1	1	20	Non managarial	47	1	48000	3	4	2	3	3	4	4	3	3	3	2	2	2	2	5	5	6	7	6	6	5	6	5	4	6	5	5	4	6	6	5	4	4	5	5	2	2	5	3	2	4
1	32	1	1	20	Non managarial	40	1	NA	3	4	4	4	4	4	4	1	2	6	2	1	3	6	5	5	2	3	4	2	6	2	1	2	2	6	6	6	6	2	2	5	4	4	4	3	2	4	3	3	4
NA	42	1	2	20	Non managarial	45	1	38000	2	3	2	1	2	1	1	3	3	3	3	4	4	4	3	2	4	4	4	4	6	3	4	2	2	4	4	4	6	2	1	5	3	2	3	4	4	2	4	4	3
0	28	1	NA	20	Non managarial	40	1	2800	3	4	1	2	1	2	1	5	5	5	2	3	1	4	0	0	3	5	4	1	6	6	6	5	6	7	7	4	7	5	6	6	4	2	3	4	4	4	5	5	3
0	32	1	4	20	Lower managarial	50	1	93000	2	4	2	3	1	3	1	4	4	5	4	4	4	5	4	4	2	4	6	6	6	3	6	2	2	6	6	6	6	3	3	5	1	4	2	4	4	3	4	2	2
1	49	0	1	20	High managarial	53	1	1e+05	2	4	3	4	3	4	4	4	4	5	3	3	3	5	5	5	6	6	6	5	6	6	6	1	6	6	6	6	6	5	5	6	4	5	5	3	2	4	3	2	4
1	26	1	1	20	Non managarial	40	0	20000	3	3	1	2	1	1	3	3	3	1	4	3	3	2	3	0	6	5	6	5	4	5	1	7	7	4	4	2	5	6	5	2	4	3	4	3	3	4	3	3	5
1	29	1	NA	20	Non managarial	56	1	NA	4	3	3	4	3	4	3	3	2	4	4	2	5	3	5	5	6	6	7	6	4	6	2	4	5	4	3	2	5	6	6	3	4	4	5	3	2	3	2	2	4
1	29	1	1	20	Non managarial	41	1	36000	1	4	1	1	1	4	4	0	0	1	0	0	6	0	2	2	7	7	7	4	7	7	1	7	7	7	2	1	7	7	7	7	5	4	5	2	2	3	1	1	4
1	35	1	3	20	Middle managarial	65	1	NA	4	5	2	4	5	5	3	5	5	6	6	6	6	6	6	6	1	4	2	1	7	1	7	1	1	7	7	7	7	2	1	7	4	3	3	4	4	3	3	3	3
0	35	1	1	20	Middle managarial	42	1	60000	2	2	3	2	1	1	2	3	3	5	4	5	4	5	4	3	2	4	4	4	6	3	7	1	2	6	5	2	4	3	1	6	3	2	4	4	2	4	5	2	3
0	35	0	1	20	Non managarial	40	1	NA	2	2	2	1	1	1	1	3	3	4	3	3	3	4	4	4	2	2	6	3	6	2	5	2	3	5	6	5	4	4	3	3	3	1	2	4	3	1	4	3	3
1	58	0	1	20	Non managarial	60	1	NA	1	4	1	4	5	4	4	3	3	5	2	1	1	1	3	0	6	6	6	6	6	7	3	1	6	6	6	5	7	3	1	4	1	1	3	3	3	4	4	4	3
1	36	1	2	19	Non managarial	40	1	35000	2	2	3	1	3	1	3	2	5	6	6	6	6	6	6	0	2	2	2	1	7	2	7	1	2	7	3	2	7	1	2	6	4	4	4	4	4	4	4	3	4
1	32	1	2	19	Non managarial	40	1	36000	1	2	1	1	1	3	1	3	3	6	3	6	3	6	3	0	1	1	4	1	4	1	4	1	1	4	4	4	4	1	1	4	3	2	4	2	4	1	2	3	3
0	64	1	3	19	Non managarial	60	1	NA	4	2	1	2	3	1	1	5	5	6	6	5	5	6	5	2	1	2	2	3	7	1	1	1	1	7	7	7	7	7	1	7	2	1	3	5	5	1	5	5	1
0	38	1	4	19	Lower managarial	45	1	66000	3	3	1	1	1	3	2	5	5	5	3	5	5	4	5	5	1	5	2	1	7	1	6	1	1	7	6	4	5	1	1	5	1	1	2	5	4	2	4	4	3
1	25	1	1	19	Non managarial	70	1	36000	2	4	4	1	3	4	1	2	2	0	0	2	2	0	2	2	4	3	3	4	4	5	1	4	5	3	3	1	1	7	7	2	3	4	3	3	3	3	4	2	3
1	33	1	3	19	Non managarial	40	1	66861	2	2	1	1	2	1	1	3	5	6	3	1	1	6	5	5	2	2	4	3	6	1	7	1	1	7	4	2	7	1	1	7	2	2	3	5	4	1	3	1	4
0	46	1	3	19	Non managarial	40	1	60000	2	3	1	2	1	1	2	5	5	6	3	6	3	6	5	3	2	5	2	2	6	2	7	1	2	7	6	6	6	1	1	6	4	3	3	4	5	2	3	5	4
0	33	1	2	19	Non managarial	40	1	45243	3	2	1	1	1	1	1	2	2	2	0	0	0	1	1	1	3	3	3	3	4	2	1	2	5	7	2	2	7	4	2	6	3	2	3	4	3	2	3	3	3
1	35	1	3	19	Non managarial	40	1	NA	3	3	2	2	3	3	3	5	5	5	4	5	5	4	5	3	2	4	2	2	4	1	3	1	2	6	6	4	2	1	1	6	4	3	4	5	4	2	3	4	3
0	34	1	4	19	Non managarial	40	1	52375	4	4	4	3	4	4	3	3	3	4	2	2	3	3	3	3	5	6	6	6	6	4	4	6	6	4	4	4	6	4	4	5	4	5	5	3	3	4	2	2	3
1	38	1	3	19	Non managarial	40	1	20000	3	3	3	2	2	4	3	6	5	5	3	4	5	5	5	6	2	5	3	3	6	2	3	1	1	5	5	2	5	1	1	6	3	3	4	4	3	3	4	4	3
NA	61	0	NA	19	Lower managarial	40	1	NA	2	2	1	1	2	1	1	3	4	6	3	5	6	3	6	0	2	3	3	2	7	1	7	1	1	7	6	6	7	1	1	7	3	1	3	5	4	2	4	4	3
0	28	1	1	19	Non managarial	45	1	24000	3	4	1	4	2	3	2	2	3	5	0	4	3	5	5	1	4	3	2	4	7	2	5	1	3	7	6	5	6	3	2	7	2	1	2	5	4	2	4	4	2
1	34	NA	2	19	Non managarial	55	1	NA	1	4	3	2	1	1	1	1	1	3	1	1	3	2	2	3	6	5	4	3	7	5	5	4	5	6	3	3	1	4	4	5	2	3	3	5	4	2	5	3	3
1	51	1	2	19	Non managarial	40	1	NA	1	2	1	1	2	1	1	5	5	5	3	5	3	5	5	0	2	2	1	2	7	1	6	1	2	7	6	6	7	1	1	7	3	2	3	5	5	2	5	5	2
1	35	1	3	19	Middle managarial	40	1	36000	3	4	1	1	4	2	2	5	5	6	5	5	5	5	6	5	2	3	2	1	7	1	7	1	1	7	7	7	7	1	1	7	3	1	4	5	4	3	3	4	3
0	25	1	1	19	Non managarial	47	NA	NA	4	3	4	2	2	2	3	3	3	5	5	5	4	5	5	5	4	4	3	1	7	1	7	1	6	7	7	5	7	5	1	7	2	3	4	3	3	3	2	3	4
1	41	1	2	19	NA	40	0	35000	3	2	2	2	2	1	2	6	6	6	6	5	4	5	5	1	3	1	3	1	7	1	7	1	1	7	7	7	3	1	1	7	3	3	4	3	4	3	4	4	3
1	26	1	1	19	Non managarial	65	1	22000	4	4	1	3	2	4	2	4	3	4	3	2	2	1	5	4	2	5	2	2	4	1	2	1	2	3	4	2	6	6	2	4	3	2	3	5	4	3	4	4	3
1	40	1	3	19	Non managarial	28	1	50000	4	4	3	3	3	3	2	5	5	6	6	5	6	6	6	5	2	2	3	4	3	2	7	1	1	7	7	7	7	5	1	7	3	3	2	2	2	2	2	4	2
0	29	1	1	19	Middle managarial	50	1	68000	4	4	3	4	2	3	3	5	5	4	4	5	2	5	4	5	2	3	1	1	6	2	3	1	2	7	6	3	4	2	2	6	3	3	3	4	4	2	3	4	3
0	41	0	1	19	Non managarial	40	1	58000	3	2	1	1	1	3	2	6	6	5	1	5	3	2	4	4	1	1	1	1	7	2	4	1	3	5	4	3	6	6	4	7	1	1	2	5	4	2	5	5	1
1	27	1	1	19	Non managarial	40	1	36000	2	1	2	1	1	1	1	3	3	4	2	5	4	3	3	0	1	2	2	1	6	1	3	3	2	6	7	3	7	3	3	6	2	3	2	5	5	2	5	5	2
1	34	1	2	19	Non managarial	55	1	70000	4	4	2	3	3	3	3	3	3	3	2	3	4	4	3	2	2	2	3	2	5	3	3	2	6	6	4	2	2	2	5	3	3	3	4	4	4	3	3	3	3
0	38	1	3	19	Non managarial	53	1	27000	2	4	1	4	3	2	4	3	4	3	1	4	5	5	4	3	3	5	3	2	6	5	6	2	5	6	6	5	5	1	1	6	3	3	3	4	4	3	4	4	2
1	41	1	3	19	Non managarial	40	1	43000	2	3	2	1	2	2	1	4	4	5	3	4	3	5	4	5	2	4	2	1	5	1	5	1	2	5	5	4	6	3	1	6	2	3	2	4	4	2	4	3	3
1	38	1	2	19	Non managarial	40	1	NA	2	3	3	1	4	3	1	5	5	5	4	5	4	5	5	5	1	2	1	2	3	1	6	6	6	4	6	5	7	1	1	6	2	1	3	4	4	3	4	4	2
1	39	1	3	19	Non managarial	40	1	60000	3	3	1	2	3	3	1	6	5	6	5	5	5	6	6	5	2	3	2	1	7	1	4	2	3	7	7	7	7	2	1	7	4	1	3	5	5	2	3	5	4
1	50	0	3	19	Middle managarial	45	1	60000	3	4	4	1	1	3	3	5	5	6	5	5	6	5	5	4	3	6	5	2	7	2	6	1	2	7	7	6	4	2	2	6	4	4	4	4	3	3	4	3	3
1	41	1	3	19	Non managarial	40	1	36000	2	2	2	1	1	1	1	5	5	5	2	5	5	2	5	5	2	1	2	1	7	2	4	2	3	7	7	7	7	2	2	7	3	3	3	3	3	2	3	3	3
1	42	1	NA	19	Non managarial	45	1	38000	2	4	2	3	3	3	3	5	5	5	2	6	6	5	5	5	3	4	2	1	7	2	4	1	2	6	6	3	4	1	1	6	2	2	3	3	4	3	2	3	3
0	31	0	1	19	Non managarial	48	1	NA	4	3	4	1	2	1	1	3	3	5	5	5	4	5	5	4	1	4	2	4	5	4	3	5	5	6	7	5	6	2	5	6	4	3	4	3	3	3	3	4	4
0	31	1	1	19	Lower managarial	48	1	51000	3	4	4	4	4	3	2	5	5	5	5	5	5	5	5	5	2	2	2	1	7	2	5	2	2	7	6	6	6	2	2	6	2	2	2	4	4	3	5	4	2
1	45	1	2	19	Non managarial	25	1	52000	3	2	2	1	1	3	2	4	5	6	6	5	6	6	5	6	3	4	3	1	5	2	4	1	1	6	6	4	7	1	1	6	2	3	2	4	3	2	3	4	3
1	32	1	2	19	Middle managarial	45	1	55000	3	3	1	2	3	4	3	5	3	3	3	3	4	5	5	5	3	4	3	4	7	3	6	1	5	6	6	6	6	6	5	5	4	2	2	4	4	3	3	4	3
1	25	1	NA	19	Non managarial	50	1	2300	1	4	3	4	1	4	3	2	1	4	1	1	1	4	4	2	4	6	6	6	7	3	6	6	5	7	7	5	3	6	4	4	4	4	4	2	3	2	1	1	4
1	37	0	NA	19	Non managarial	52	1	40000	3	4	3	3	4	1	3	1	1	1	2	2	3	3	3	5	6	6	4	3	5	7	4	4	4	3	4	3	3	3	3	2	3	2	3	4	4	3	4	4	3
1	52	1	3	19	Non managarial	40	1	50000	2	2	1	1	1	3	2	3	4	5	3	3	3	2	4	2	2	4	2	2	7	2	6	1	2	6	2	5	2	2	2	6	2	2	3	2	4	2	4	4	2
1	26	1	1	19	Non managarial	45	1	26707	2	4	1	4	2	3	3	4	4	6	3	5	3	5	5	5	4	4	4	3	5	2	2	1	1	6	6	6	6	2	2	5	2	5	4	4	3	5	4	3	3
1	25	1	NA	19	Non managarial	40	1	NA	1	4	1	2	1	4	3	5	5	4	1	6	2	6	1	1	1	3	3	1	6	1	6	1	1	7	7	3	6	1	1	7	3	2	2	4	4	1	4	5	2
0	26	0	1	19	Non managarial	20	1	10150	3	3	2	1	3	2	1	5	6	5	4	3	3	6	5	3	2	4	3	1	7	1	6	1	1	6	7	4	7	3	1	6	2	1	2	1	4	1	5	5	2
1	26	1	NA	19	Non managarial	50	1	20000	5	5	5	4	3	5	3	5	5	3	3	3	5	5	3	2	3	4	3	1	6	2	7	2	2	7	7	3	6	3	2	6	5	3	5	3	3	2	2	3	5
1	30	1	4	19	Middle managarial	50	1	45000	4	4	1	4	3	2	1	5	5	5	3	5	5	5	4	4	3	5	4	3	6	3	4	2	3	4	5	4	2	4	2	4	4	4	5	3	3	4	3	3	4
1	37	1	2	19	Non managarial	45	1	NA	1	1	1	1	1	1	1	6	6	6	3	6	6	4	2	0	2	1	1	1	5	1	6	1	1	6	7	2	7	2	2	7	2	2	1	4	3	2	4	4	2
0	NA	1	2	19	Non managarial	NA	1	NA	2	2	1	1	1	1	1	2	2	5	1	3	1	4	4	5	2	5	5	5	6	3	4	1	3	6	3	3	4	2	2	4	2	2	3	2	4	3	4	4	2
0	31	1	1	19	Non managarial	40	1	36000	4	2	2	1	3	3	1	3	3	3	3	4	4	5	4	3	3	6	6	6	6	5	6	3	5	6	6	3	5	5	3	4	3	4	4	3	3	3	4	3	3
0	63	1	2	19	Non managarial	40	1	60000	3	3	1	2	2	2	1	5	5	5	5	5	5	6	5	4	2	4	4	2	6	3	3	1	2	6	6	2	7	1	1	6	3	2	3	4	3	3	4	3	3
1	55	1	3	19	Lower managarial	42	1	65786	2	3	3	2	3	3	3	5	5	6	5	5	5	6	5	5	2	2	2	2	6	2	6	1	2	4	6	4	7	4	2	7	3	3	3	3	4	3	4	4	4
1	29	1	NA	19	Non managarial	40	1	55000	4	3	1	2	3	3	2	4	4	5	3	2	4	4	4	4	6	6	6	6	7	5	4	1	3	6	6	5	4	3	3	2	2	2	2	1	4	4	4	4	2
0	47	1	2	19	High managarial	98	1	60000	1	3	2	4	2	3	1	5	6	6	6	6	5	6	6	3	1	1	2	1	7	1	7	1	1	7	7	6	7	2	1	7	3	4	3	4	4	2	3	4	2
0	26	0	1	19	Lower managarial	30	0	NA	4	5	4	4	4	3	1	6	5	6	6	5	5	6	6	5	2	5	1	1	7	1	7	1	1	6	7	6	2	1	1	7	2	1	2	4	5	2	5	5	3
0	44	1	3	19	NA	50	1	NA	4	3	4	3	4	3	2	5	5	5	5	1	3	5	4	5	1	6	5	6	7	2	7	2	1	6	7	4	5	5	1	6	4	3	2	5	4	4	4	4	4
1	39	1	2	19	Middle managarial	41	1	42000	2	3	2	2	2	3	3	5	5	6	5	6	6	5	6	4	3	1	3	1	7	1	7	1	4	7	7	7	7	3	1	7	3	3	4	5	3	3	4	4	4
1	44	1	3	19	High managarial	34	0	91000	1	4	4	3	3	4	3	5	5	5	5	4	4	4	5	4	2	4	2	3	4	2	4	2	2	5	5	3	5	1	1	6	3	3	3	4	4	2	4	4	4
1	38	1	2	19	Lower managarial	50	1	18600	3	5	4	4	5	5	5	6	6	6	6	6	6	6	6	6	2	1	1	1	7	1	7	1	1	7	7	1	5	4	4	7	2	3	3	3	4	3	4	3	3
1	26	1	1	19	Non managarial	60	1	55000	3	4	1	2	3	4	2	4	4	5	4	3	5	5	5	4	2	4	3	2	4	2	4	2	2	4	5	3	7	2	1	5	3	2	3	4	4	2	4	4	2
1	53	1	3	19	Middle managarial	42	1	50000	1	3	1	2	1	2	1	3	3	4	0	5	1	5	3	3	2	2	2	1	7	3	2	7	7	7	3	6	7	4	1	5	3	1	2	4	4	2	4	4	2
0	56	1	4	19	Middle managarial	70	1	NA	2	4	1	4	2	5	3	3	3	5	2	1	5	3	6	5	6	6	6	2	6	4	6	1	6	6	7	6	6	5	3	5	2	3	2	5	4	3	4	4	2
1	42	1	2	19	Non managarial	46	1	66000	4	4	4	4	4	3	2	1	1	5	1	1	2	3	5	3	6	5	6	6	4	5	5	2	5	3	3	2	6	4	3	4	4	4	4	2	2	4	3	2	4
1	39	1	3	19	Middle managarial	44	1	70000	1	4	1	2	1	2	2	3	3	3	2	2	1	3	2	1	3	4	4	3	6	2	6	5	6	7	6	6	5	2	2	6	2	3	3	4	3	3	3	3	2
1	28	1	1	19	Non managarial	40	1	48000	1	2	1	1	1	1	1	1	1	6	1	5	5	3	1	3	4	4	4	4	6	4	2	1	6	7	4	2	6	6	6	4	3	2	2	4	3	2	5	4	1
1	40	1	2	19	Non managarial	40	1	NA	1	4	1	3	2	4	1	5	5	6	5	5	6	6	6	6	2	2	1	1	6	1	7	1	2	4	7	2	1	6	1	7	3	2	3	4	3	3	4	4	3
1	31	0	1	19	Middle managarial	45	1	90000	3	4	3	3	3	4	3	5	4	5	3	5	4	4	4	5	4	4	5	4	6	3	3	3	4	3	3	3	2	3	2	3	3	4	3	3	3	3	3	3	4
1	25	1	1	19	Lower managarial	60	1	46800	2	2	3	3	1	3	1	1	1	3	1	0	2	1	2	2	5	3	3	3	4	4	1	7	7	6	5	2	3	7	7	2	3	4	3	5	3	4	3	3	4
1	22	0	1	19	Non managarial	50	1	38000	3	4	2	3	1	2	2	4	4	1	0	2	2	0	1	0	6	5	5	5	6	4	1	2	4	3	1	1	3	7	7	2	2	1	2	4	4	2	4	3	2
0	25	0	NA	19	Non managarial	40	NA	1500	4	4	4	4	2	3	3	2	2	4	3	2	4	5	4	3	1	5	6	6	4	2	4	3	4	4	5	5	5	4	2	4	4	3	4	3	3	3	4	3	4
1	34	1	1	19	Non managarial	48	1	12000	1	3	3	2	3	3	1	1	1	2	1	3	3	5	6	2	4	6	5	2	3	4	2	1	2	4	4	2	6	2	2	2	3	4	5	3	4	4	4	4	5
1	30	0	1	18.5	Non managarial	40	1	24000	3	3	3	2	4	2	2	5	5	4	3	5	5	4	5	6	2	5	2	2	6	2	3	2	2	7	7	4	7	5	2	7	3	3	3	3	3	3	4	3	4
0	40	0	3	18	Lower managarial	35	1	66000	3	4	4	4	4	2	1	6	6	6	6	6	6	6	6	5	1	2	1	1	7	1	7	1	1	7	7	2	7	1	1	7	2	2	1	4	4	1	4	5	2
1	26	1	2	18	NA	45	1	NA	3	4	1	3	1	2	3	4	4	3	0	1	1	1	0	2	3	3	3	1	6	1	6	1	1	3	2	5	6	1	3	3	4	3	3	5	5	3	5	3	3
1	37	1	3	18	Non managarial	45	1	43000	1	1	1	1	2	2	4	5	5	6	5	5	5	5	5	5	2	6	2	1	5	1	6	1	1	7	7	6	2	4	1	6	3	2	3	4	4	3	3	3	2
0	57	1	2	18	Lower managarial	60	1	70000	1	3	3	3	2	4	1	2	2	5	2	2	4	2	5	5	4	4	4	4	6	6	4	1	6	5	5	5	7	5	6	5	3	3	3	3	2	3	3	1	4
1	42	1	2	18	Lower managarial	45	1	1e+05	3	4	1	4	4	1	3	3	5	6	4	4	5	6	6	5	2	5	4	3	4	2	4	1	2	4	5	4	2	2	2	3	4	1	3	5	5	3	3	4	3
1	37	1	2	18	Non managarial	40	1	45000	2	2	1	1	1	1	3	5	5	4	0	3	0	2	0	0	4	5	3	7	4	6	5	7	7	5	6	1	6	7	6	7	3	1	4	5	4	3	4	4	4
0	44	1	3	18	Lower managarial	60	1	82000	3	4	4	5	2	4	3	6	5	6	5	6	5	6	6	4	4	5	3	4	7	4	6	1	1	7	7	6	6	2	1	7	3	2	3	4	5	2	4	4	2
1	44	1	3	18	High managarial	50	1	NA	4	4	4	4	3	3	3	5	5	6	5	5	5	5	6	4	4	4	3	4	6	3	7	2	3	6	6	6	6	6	2	7	3	1	4	5	4	3	5	4	4
1	54	1	3	18	Non managarial	40	1	77857	1	2	1	2	1	2	2	5	5	6	5	5	5	6	3	1	1	2	1	1	1	1	7	1	2	7	7	7	1	1	1	7	2	1	2	5	5	2	5	5	1
0	46	1	3	18	High managarial	30	0	NA	1	4	2	1	1	3	1	4	4	6	2	4	4	6	5	5	1	3	3	1	6	1	7	1	4	7	7	6	3	4	1	7	1	2	3	4	5	1	4	5	3
1	31	1	1	18	Lower managarial	42	1	38000	3	4	4	3	3	2	2	2	3	5	4	5	5	4	5	5	5	6	2	3	6	2	3	1	3	3	4	4	6	3	2	5	2	2	4	4	4	2	3	4	3
0	41	1	3	18	Non managarial	40	1	75000	2	2	1	1	1	2	1	5	5	5	2	5	2	3	3	1	2	3	2	2	6	1	3	2	4	4	4	3	5	1	2	3	3	2	2	4	5	2	5	4	3
1	40	1	3	18	Non managarial	40	1	NA	1	2	1	2	1	1	1	3	4	6	6	5	0	6	6	1	3	5	2	1	4	2	3	1	2	7	6	6	7	1	1	7	3	2	3	4	4	2	1	4	3
1	25	0	NA	18	Non managarial	80	0	NA	4	4	4	5	4	5	2	3	4	5	4	4	4	4	5	5	5	6	6	5	7	4	4	5	6	5	6	6	6	4	5	6	4	5	5	4	2	4	3	1	4
0	NA	1	1	18	Lower managarial	12	NA	NA	3	3	2	4	3	4	4	3	3	5	3	2	2	3	5	4	5	4	5	6	6	4	5	3	3	6	5	4	6	3	5	6	4	3	5	2	3	2	3	2	4
0	54	1	3	18	Lower managarial	45	1	52000	3	4	3	4	3	3	3	6	5	6	5	6	5	5	5	5	4	4	3	3	6	4	4	1	2	7	7	4	7	1	2	6	4	3	4	3	3	4	3	3	3
1	43	1	2	18	Lower managarial	40	1	25800	1	3	1	1	1	2	1	0	1	5	2	1	0	1	0	0	2	4	3	1	4	2	2	1	1	4	4	1	4	3	3	7	2	4	3	2	2	3	4	3	3
1	34	1	2	18	Middle managarial	60	1	55000	3	4	1	4	2	4	3	4	3	5	4	2	3	4	5	0	4	7	6	4	7	6	1	1	4	4	4	3	4	5	3	5	2	3	4	3	3	3	4	4	3
1	30	1	1	18	Non managarial	40	1	24000	1	1	1	1	2	2	1	4	4	3	0	3	3	0	0	0	2	5	5	5	4	2	1	1	2	5	5	1	5	6	6	2	5	5	5	5	5	5	3	3	4
1	25	1	NA	18	Non managarial	21	0	NA	3	2	1	3	1	1	1	3	3	6	5	5	2	6	1	0	1	1	1	1	7	1	2	1	1	7	7	2	7	1	1	7	3	3	3	4	3	3	5	4	4
1	25	0	1	18	Non managarial	48	1	NA	2	3	3	4	1	3	4	4	3	5	4	5	3	4	4	1	4	5	4	2	6	1	6	1	1	5	6	4	4	3	1	6	4	3	4	3	3	3	4	4	3
NA	NA	1	1	18	High managarial	40	1	NA	1	2	1	2	1	3	1	5	5	2	1	1	0	0	1	1	2	3	2	3	6	2	6	3	2	6	6	6	5	3	1	6	2	1	3	4	5	2	4	4	3
1	37	1	2	18	Non managarial	42	1	NA	2	2	3	2	1	3	2	2	2	3	3	2	3	2	3	3	4	5	4	3	6	4	3	4	4	4	4	4	2	5	5	3	4	3	4	3	3	4	3	3	4
1	31	1	1	18	Lower managarial	20	0	18000	1	3	2	1	2	1	1	4	5	5	5	4	5	4	4	5	4	3	2	2	6	2	5	1	3	6	6	4	7	2	2	6	3	4	3	3	3	2	4	2	2
1	26	1	1	18	Non managarial	40	1	NA	3	3	3	1	1	3	2	5	5	5	4	5	4	5	3	3	5	5	2	1	7	1	2	1	1	6	7	6	7	1	1	7	4	2	4	5	5	2	5	4	3
1	37	0	2	18	Non managarial	40	1	30000	4	3	4	2	4	2	4	5	5	5	0	0	6	0	0	6	2	7	7	6	7	6	7	6	7	7	7	7	6	6	6	7	2	3	5	4	3	2	5	3	4
0	36	1	2	18	NA	44	1	72000	2	3	1	1	1	1	1	6	6	6	6	6	6	6	6	1	1	2	1	1	7	1	7	1	1	7	7	7	2	1	1	7	2	1	2	5	4	1	5	4	1
1	56	1	2	18	Lower managarial	60	1	NA	3	4	2	3	1	4	2	5	5	6	3	5	6	1	6	3	3	4	2	2	6	3	2	2	2	3	3	2	3	2	1	3	2	2	3	5	4	3	5	4	2
1	32	1	2	18	Non managarial	40	1	35000	2	2	1	1	1	1	1	5	5	5	4	5	4	5	3	1	2	3	2	1	4	3	2	1	1	7	6	5	4	2	2	6	3	3	4	3	3	3	3	3	4
1	41	0	2	18	Non managarial	40	1	NA	1	4	1	1	1	1	1	5	5	6	6	6	6	6	6	6	1	2	1	1	7	1	4	1	1	7	7	4	1	1	1	7	2	2	2	4	4	2	4	4	2
0	38	1	2	18	Lower managarial	40	1	76800	2	3	1	1	1	2	2	6	6	6	6	6	6	6	6	6	1	6	2	1	7	1	7	1	1	7	6	6	7	1	1	7	4	3	3	4	4	3	4	4	3
1	30	1	1	18	Non managarial	40	1	32000	2	3	2	1	1	1	1	5	5	5	3	5	3	5	5	1	2	2	1	1	2	2	2	2	2	6	6	4	6	2	2	5	4	4	4	4	3	4	4	3	4
1	45	1	5	18	Non managarial	30	1	12000	3	4	4	4	3	4	4	2	2	4	2	2	1	1	1	1	5	6	6	6	4	3	1	1	2	3	3	3	3	2	3	3	3	3	3	2	3	4	3	3	4
1	37	1	3	18	Non managarial	48	1	90000	1	4	3	3	3	5	2	1	1	2	3	2	2	3	3	1	4	6	4	5	6	4	5	2	2	4	5	4	4	2	2	4	3	3	4	5	3	4	3	4	4
1	30	1	1	18	Non managarial	40	1	8000	4	4	2	2	3	2	1	3	2	5	1	4	4	3	3	3	4	5	3	3	6	2	4	2	2	3	4	6	5	2	1	2	4	2	4	4	4	4	5	4	3
1	30	1	1	18	Non managarial	40	1	26400	3	3	2	2	2	3	2	5	5	6	3	5	5	5	6	6	1	4	2	2	5	1	4	1	1	6	5	3	7	1	1	6	3	3	4	4	3	3	3	3	4
0	39	1	3	18	Middle managarial	86	1	150000	2	2	2	2	2	1	1	2	3	3	3	3	2	2	3	4	2	4	4	4	5	2	5	3	3	5	5	4	6	3	2	4	2	1	2	4	3	1	3	3	4
1	26	1	1	18	Non managarial	25	0	60000	1	1	3	1	1	1	1	6	6	6	6	6	5	6	6	4	1	1	1	1	7	1	7	1	1	7	7	7	6	1	1	7	1	1	2	2	4	1	5	5	1
0	26	1	1	18	Non managarial	40	1	35428	2	3	1	1	1	1	1	3	3	3	2	3	2	3	3	2	5	5	5	3	6	4	3	3	4	6	4	4	4	5	4	6	4	4	3	3	4	3	3	3	4
1	28	1	1	18	High managarial	50	1	30000	1	2	1	4	1	2	1	4	4	5	4	5	5	5	6	5	6	5	6	2	6	2	6	7	6	5	7	7	7	6	1	5	3	2	4	2	3	4	3	3	3
1	48	0	3	18	NA	60	1	NA	3	4	4	4	3	3	3	5	5	5	3	5	5	5	5	5	4	5	5	2	7	4	4	2	4	6	6	6	5	2	3	6	2	1	3	4	4	2	3	4	3
0	27	1	1	18	Non managarial	50	0	24000	2	3	1	2	2	2	1	3	4	3	2	4	4	3	4	4	1	2	1	2	4	1	3	1	1	4	4	2	2	2	2	4	1	1	1	5	4	1	5	4	1
1	30	1	1	18	Non managarial	47	1	35000	2	3	2	2	3	3	2	5	5	6	4	4	5	5	5	5	3	3	4	2	6	1	4	1	1	5	5	4	5	3	2	6	3	3	3	4	4	2	3	4	3
0	34	1	2	18	Non managarial	42	1	80000	3	3	1	1	1	2	1	3	3	5	5	5	4	6	5	4	2	4	5	2	7	2	6	1	2	7	6	4	3	1	2	7	3	1	3	5	4	2	4	4	2
0	41	1	3	18	High managarial	50	1	NA	2	2	1	2	1	2	2	3	3	3	1	3	1	2	2	5	2	3	3	2	4	3	5	2	3	4	3	2	4	2	4	4	2	2	2	4	4	3	3	3	4
1	26	1	1	18	Non managarial	36	1	NA	4	4	2	3	5	5	4	5	3	6	3	5	6	5	6	6	6	5	6	2	7	1	1	1	4	6	7	2	7	7	4	4	4	4	5	4	3	4	2	2	4
1	53	1	1	18	Non managarial	60	1	68000	5	5	4	5	4	4	4	5	5	6	6	6	6	6	6	5	6	6	4	4	7	3	6	1	1	7	7	6	7	1	1	7	3	2	4	1	4	4	5	4	3
0	24	0	1	18	NA	40	1	NA	2	4	5	5	3	5	4	4	4	4	2	2	2	4	4	3	6	4	5	5	6	3	3	4	4	4	5	3	4	3	3	3	3	4	3	2	2	4	3	1	5
1	43	1	3	18	Non managarial	40	0	NA	4	4	2	4	2	3	2	5	5	5	2	3	4	5	3	1	2	6	3	4	7	2	6	1	2	7	6	4	6	2	2	6	3	2	3	4	3	3	3	4	3
1	26	1	NA	18	NA	40	1	NA	2	3	3	2	2	2	1	3	3	4	2	4	5	3	5	5	3	4	4	2	7	3	4	1	2	7	4	3	3	3	2	6	4	2	3	4	4	1	4	4	2
1	38	1	1	18	Lower managarial	45	1	35000	3	4	3	2	2	2	2	5	5	5	5	4	5	5	4	3	2	2	2	1	4	2	4	2	3	6	6	6	7	4	1	7	3	3	3	4	4	3	3	3	3
1	25	1	1	18	Non managarial	40	1	27280	1	3	1	3	1	3	2	6	5	5	4	6	5	6	5	1	3	4	1	1	6	1	4	1	1	7	6	4	3	1	1	6	3	3	3	4	4	3	3	4	2
0	40	1	3	18	Lower managarial	40	1	77900	1	2	1	1	1	1	1	2	5	5	2	5	2	3	1	2	2	2	2	2	4	1	3	1	1	4	6	3	7	1	1	6	3	2	2	4	4	3	3	4	2
0	25	1	1	18	Lower managarial	55	1	60000	3	5	4	4	3	5	4	3	3	6	3	0	1	3	3	2	4	4	3	1	7	2	3	1	3	6	7	6	6	5	3	7	4	3	4	3	4	3	2	3	5
1	26	0	1	18	Non managarial	40	1	NA	1	1	1	1	1	1	1	4	4	4	4	5	3	3	3	1	2	1	2	1	6	1	4	1	1	6	4	4	4	1	1	4	2	1	1	5	5	1	5	5	2
1	25	1	1	18	Lower managarial	40	1	NA	4	4	1	2	1	2	1	4	5	6	5	5	5	6	5	0	2	3	4	2	6	2	5	1	2	6	6	5	6	2	2	6	3	1	2	4	3	2	5	4	1
0	56	1	2	18	Lower managarial	NA	1	70000	4	5	5	1	5	5	4	0	0	2	2	6	6	0	5	6	7	7	7	7	1	7	1	7	7	2	1	1	7	7	7	6	4	5	5	1	1	5	2	1	4
0	26	1	1	18	Non managarial	40	1	90000	3	3	1	1	1	2	1	4	5	5	4	3	4	5	4	4	4	6	3	3	6	1	6	1	2	6	6	6	6	4	2	5	2	2	3	5	5	3	3	4	3
0	26	1	1	18	Non managarial	40	1	70000	3	2	2	2	2	2	1	4	3	5	5	4	5	5	5	4	4	4	5	4	6	2	4	4	2	6	6	6	6	2	3	5	4	3	4	3	4	3	4	3	3
1	25	1	1	18	Non managarial	40	1	NA	2	2	1	1	1	3	1	5	5	6	1	4	5	1	4	1	6	6	3	2	7	1	6	6	6	7	6	2	6	6	5	7	3	4	4	4	4	2	3	3	3
1	42	1	2	18	Non managarial	40	1	NA	3	4	3	2	3	3	2	4	4	5	5	5	4	6	6	2	2	3	5	2	7	1	6	1	2	7	7	6	6	1	1	6	4	3	4	2	2	3	3	4	4
1	39	1	5	18	High managarial	40	1	NA	4	4	3	3	3	3	2	5	5	5	3	5	5	5	6	6	4	5	5	2	6	3	7	1	1	6	6	6	6	2	2	7	5	4	5	4	4	4	3	3	4
0	31	1	2	18	Lower managarial	40	1	70000	4	2	3	1	1	2	1	5	5	4	4	5	5	4	3	3	2	2	1	1	6	1	5	2	2	5	6	3	5	2	1	5	3	3	3	4	4	4	3	4	3
1	25	1	1	18	Non managarial	40	0	1000	3	2	4	1	1	1	1	1	2	3	2	2	3	3	5	3	3	4	5	2	4	1	3	2	2	3	3	2	6	2	3	3	3	4	4	2	3	5	4	2	3
0	36	0	1	18	NA	65	1	120000	3	4	1	2	1	2	1	0	3	3	2	1	2	1	2	0	1	6	6	4	4	2	2	4	4	6	6	6	6	5	1	6	3	2	3	4	4	2	4	4	3
1	24	0	1	18	Non managarial	41	1	10000	5	4	5	5	4	4	4	5	4	6	5	5	6	6	6	6	5	3	3	4	4	3	3	3	3	2	7	7	7	4	4	3	4	4	3	4	3	4	3	3	3
1	60	1	2	18	NA	40	1	40000	2	3	2	2	2	3	2	3	3	3	3	3	3	3	2	2	2	4	3	3	2	3	3	1	1	4	3	3	4	2	2	4	2	1	2	4	4	4	3	3	2
0	60	1	4	18	Lower managarial	NA	1	60000	1	3	1	3	1	2	1	3	5	6	2	2	1	4	1	1	1	3	2	2	6	1	5	1	1	7	5	4	6	1	1	2	4	3	3	4	5	3	5	4	2
1	40	1	1	18	Lower managarial	45	1	NA	2	4	3	5	1	5	4	4	4	3	2	0	3	6	5	5	2	3	3	2	6	2	4	1	2	6	7	4	7	2	1	6	4	3	4	4	4	3	3	3	3
1	45	1	3	18	High managarial	60	1	NA	1	5	1	4	3	3	3	6	6	6	6	6	6	6	6	5	4	5	1	1	7	1	7	1	1	7	7	7	7	1	1	7	3	2	3	5	5	1	2	4	1
1	51	1	1	18	Lower managarial	NA	1	65000	4	4	3	2	3	2	2	5	5	5	2	5	4	4	5	4	2	3	3	2	7	2	6	1	2	6	6	4	4	2	2	5	3	2	3	4	3	3	3	3	3
1	39	1	3	18	NA	40	1	NA	1	3	1	1	3	2	1	5	5	5	4	5	1	5	5	2	3	3	3	2	7	2	4	1	3	7	6	3	5	2	2	7	3	3	3	4	3	3	4	3	4
1	26	1	1	18	Non managarial	45	1	30000	4	3	4	1	2	1	1	4	4	4	4	5	5	4	4	4	3	4	4	3	6	2	4	2	3	6	6	4	4	5	4	5	5	4	4	4	3	3	4	3	5
0	28	1	1	18	Non managarial	50	1	50000	4	4	1	3	3	5	2	3	3	5	3	2	3	2	3	5	6	6	6	5	5	6	5	6	6	6	7	4	6	5	5	5	4	4	3	3	3	3	3	3	3
0	47	1	3	18	Lower managarial	43	1	78000	1	2	1	1	2	2	1	1	1	2	1	1	1	1	1	1	2	2	6	3	4	3	2	3	3	2	2	2	2	2	2	2	3	3	3	2	4	3	3	2	2
1	40	0	1	18	Lower managarial	50	1	55000	3	4	1	1	1	1	1	4	3	3	2	2	2	1	2	1	4	6	5	5	4	3	3	2	3	6	4	2	1	2	1	5	1	1	2	4	4	3	4	4	2
1	24	1	1	18	Non managarial	40	1	36000	2	2	2	1	1	1	1	5	5	6	5	4	5	6	6	4	3	4	4	1	7	1	6	1	1	7	7	5	7	1	1	7	2	2	3	4	4	2	4	4	2
1	30	1	1	18	High managarial	40	1	80000	2	2	1	1	3	1	1	1	1	1	0	0	1	1	0	1	1	3	4	4	3	1	1	2	2	2	3	3	2	4	4	3	3	3	3	4	4	3	2	3	3
1	29	1	1	18	Non managarial	95	1	26400	2	4	1	3	2	1	1	5	4	5	3	6	3	4	3	1	4	6	5	5	4	3	4	6	3	6	6	3	2	3	2	5	2	2	4	4	4	2	3	4	2
1	45	1	3	18	Lower managarial	60	1	60000	4	3	1	2	1	2	1	6	6	6	6	5	6	6	6	6	1	3	2	1	7	1	4	1	2	7	7	7	4	1	1	7	2	1	1	5	4	2	4	4	2
1	28	0	1	18	Non managarial	48	1	50000	1	3	1	2	3	3	4	6	6	6	6	6	6	6	6	6	3	3	1	1	7	1	4	1	3	7	7	7	1	1	1	7	3	3	4	3	5	2	3	4	2
1	35	1	2	18	Lower managarial	46	1	55000	2	4	4	2	3	2	2	5	5	6	3	6	5	6	6	5	1	4	1	1	5	1	6	1	1	6	7	6	1	1	1	6	3	3	4	2	4	3	5	3	4
1	28	1	1	18	Lower managarial	60	1	36000	4	4	2	4	3	4	4	6	6	6	5	5	6	6	6	6	1	4	3	1	7	1	6	1	1	7	7	6	7	1	1	7	3	3	4	4	3	3	4	3	3
1	44	1	2	18	High managarial	98	1	60000	4	4	3	3	4	4	3	3	3	3	3	6	6	4	6	2	4	4	3	3	6	3	7	1	2	6	6	6	4	2	2	6	1	2	3	4	3	2	5	4	4
1	28	0	1	18	Non managarial	40	1	NA	2	1	3	3	3	3	3	1	0	0	0	0	0	0	0	0	4	4	5	7	2	7	3	3	7	4	4	4	4	3	7	2	4	4	5	2	1	5	2	3	5
1	25	1	NA	18	High managarial	NA	1	34184	4	5	5	5	5	4	5	5	6	6	6	5	6	6	6	6	3	6	2	2	6	1	7	1	2	6	7	7	7	2	1	7	5	4	5	4	4	3	4	3	2
1	47	0	NA	18	Lower managarial	50	1	91000	2	3	1	4	2	3	3	1	2	6	2	2	3	4	4	4	4	5	2	1	6	5	4	1	4	6	4	4	5	5	1	5	4	4	4	3	3	4	2	2	4
1	33	1	3	18	Non managarial	40	0	37000	4	4	3	1	1	3	2	2	2	5	4	3	2	3	3	2	4	6	4	3	3	2	2	1	2	6	5	3	5	1	3	2	3	4	5	3	3	4	3	3	3
0	24	1	1	18	Middle managarial	43	1	45000	3	3	1	1	1	1	1	4	3	5	4	2	4	5	5	3	3	3	4	2	7	1	6	1	2	4	6	4	1	1	1	6	2	2	4	4	4	2	4	4	3
1	53	1	3	18	Lower managarial	50	1	NA	3	4	4	4	5	4	3	4	4	4	5	4	4	3	3	3	6	4	6	5	6	6	6	5	7	7	6	6	5	7	7	6	4	2	4	2	4	3	3	3	4
1	30	1	1	18	Middle managarial	50	1	60000	5	5	5	5	5	5	5	5	5	6	5	4	4	6	6	5	5	4	6	1	7	1	6	1	2	7	7	6	4	3	3	6	4	3	4	3	3	3	3	3	3
1	32	1	2	18	Middle managarial	40	1	170000	1	1	4	4	4	2	1	4	4	5	5	5	6	6	5	5	3	2	2	1	4	2	3	1	1	3	3	3	3	3	1	3	4	3	4	3	4	3	3	4	4
1	26	0	NA	18	Non managarial	50	1	NA	2	3	3	1	2	1	1	3	5	6	3	5	6	6	3	2	2	5	5	1	7	1	4	1	1	7	7	6	7	1	1	6	4	2	4	3	3	2	4	2	5
1	25	0	NA	18	Non managarial	50	1	NA	1	2	1	2	3	1	2	4	3	5	3	5	4	6	4	4	3	4	4	1	3	2	5	2	2	4	5	3	6	5	3	6	4	2	4	5	5	2	3	4	5
1	25	1	1	18	Non managarial	50	1	45000	1	1	1	1	1	1	1	1	0	1	1	0	1	1	0	0	7	7	7	7	6	7	2	1	7	6	4	3	6	7	7	5	5	5	5	2	3	5	2	2	5
1	31	1	NA	18	NA	40	1	24	2	2	3	1	1	1	2	4	4	2	5	3	3	3	3	1	3	3	3	3	7	1	6	1	2	6	6	2	7	4	1	3	4	4	4	3	3	3	3	2	4
0	42	1	4	18	Non managarial	40	1	NA	3	4	3	2	2	4	3	2	3	5	3	3	4	4	3	3	2	6	5	4	7	3	5	6	6	6	6	6	7	5	3	6	2	2	4	4	4	3	3	2	3
0	45	1	3	18	Non managarial	40	1	26000	2	2	2	2	2	3	2	3	3	3	4	4	5	4	4	5	5	4	3	4	4	6	6	5	5	5	6	5	6	4	6	5	2	3	2	4	4	3	3	4	3
0	31	1	2	18	NA	44	1	26000	3	5	3	3	2	4	4	3	3	4	3	3	4	3	3	4	5	5	4	4	6	6	6	4	6	6	5	5	4	4	5	5	3	3	4	3	3	3	5	4	3
1	21	0	1	18	Non managarial	42	0	6000	2	3	1	1	3	3	3	5	5	1	1	0	0	0	0	2	4	6	5	5	6	7	5	6	7	5	4	3	3	7	7	5	3	2	2	4	4	2	3	4	3
1	60	1	3	18	High managarial	40	1	NA	3	3	1	3	1	2	1	6	6	6	6	5	6	6	6	6	1	2	4	4	7	1	7	1	1	7	7	7	7	1	1	7	3	2	3	5	5	2	4	5	3
1	27	1	1	18	Non managarial	40	1	42000	2	1	1	1	3	1	1	5	6	6	4	6	6	5	4	6	1	6	5	1	7	1	6	1	1	6	7	3	7	1	1	7	5	3	5	2	3	2	5	3	3
1	25	1	1	18	Lower managarial	40	1	0	2	3	1	1	1	3	1	2	2	3	3	2	2	2	2	3	2	4	4	2	4	2	2	1	3	3	3	3	3	2	2	3	3	2	3	3	4	3	3	3	4
1	26	1	1	18	Non managarial	40	1	NA	1	3	1	3	1	3	2	5	5	5	1	5	5	3	5	5	2	2	1	1	3	2	3	1	2	6	6	3	6	2	2	5	3	2	3	4	4	2	3	4	2
1	26	1	NA	18	Non managarial	51	1	24000	2	3	1	3	1	3	2	1	1	5	1	0	0	1	3	0	3	4	4	4	7	4	7	2	4	7	4	6	7	1	2	7	3	3	3	4	3	4	3	2	4
1	25	0	1	18	Non managarial	90	1	42000	5	5	4	5	5	5	2	5	5	6	6	6	6	5	6	6	2	2	2	1	7	1	4	1	1	7	7	4	7	1	1	7	3	4	3	4	2	3	5	5	2
1	26	1	1	17.5	High managarial	45	1	58400	2	4	3	2	2	2	2	4	4	5	0	4	5	4	5	5	4	4	5	5	6	5	4	5	6	7	6	4	5	5	5	6	2	2	3	5	4	2	5	5	2
0	26	1	1	17	Middle managarial	40	1	24000	5	5	1	4	3	1	1	4	3	6	3	4	5	5	3	0	5	4	1	1	6	1	7	3	3	7	6	6	6	1	4	6	3	1	4	5	4	3	4	4	3
1	27	1	2	17	Non managarial	40	1	NA	2	2	1	4	4	3	2	2	2	2	2	3	2	2	3	3	2	6	2	2	4	2	3	1	2	4	4	2	2	2	2	4	3	3	4	4	3	3	4	3	3
0	49	1	3	17	Middle managarial	50	NA	150000	1	2	1	3	1	1	1	5	5	5	3	5	4	4	3	0	1	2	2	2	6	1	6	1	2	6	6	6	2	1	1	6	2	2	2	5	5	2	5	4	2
0	68	0	NA	17	Non managarial	4	NA	70000	1	2	1	1	3	3	1	2	2	6	2	4	0	0	5	2	1	3	2	3	6	1	4	1	3	6	4	2	7	3	1	5	2	2	3	2	4	2	4	4	1
0	42	1	5	17	Lower managarial	62	1	180000	4	4	3	3	4	2	2	5	5	5	4	5	5	5	5	5	1	2	2	1	4	1	5	1	2	6	7	6	5	1	1	6	2	2	4	4	4	2	3	4	3
1	34	1	2	17	Non managarial	42	1	NA	3	2	2	1	2	1	1	5	5	6	4	4	2	5	1	1	1	1	1	1	4	1	4	1	1	3	4	4	1	1	1	3	4	3	4	3	3	3	3	3	3
1	31	1	2	17	Non managarial	40	1	24000	2	4	1	3	2	4	3	2	1	6	2	1	3	1	2	1	5	5	6	6	6	7	6	7	7	7	4	3	7	6	5	7	4	4	5	2	3	3	3	2	3
0	27	1	1	17	Non managarial	50	1	30000	4	4	2	2	4	4	1	4	4	5	5	5	4	6	6	5	4	6	3	4	5	3	6	3	6	6	6	5	6	3	2	5	3	3	4	3	3	3	4	3	3
0	39	1	2	17	Non managarial	80	1	60000	3	3	3	2	4	3	2	3	5	6	5	5	6	4	5	5	4	2	2	1	6	3	4	2	4	6	6	4	6	4	4	6	2	3	3	2	3	1	5	3	3
1	25	0	1	17	NA	35	0	28800	3	2	2	1	1	1	1	5	5	6	4	5	5	5	5	3	1	2	2	2	7	1	6	2	2	6	6	6	6	5	4	5	2	2	2	4	4	1	3	5	2
0	25	0	1	17	Non managarial	40	0	NA	4	4	3	2	3	4	4	4	5	5	4	3	5	5	6	3	2	3	3	2	5	1	7	1	1	4	4	2	3	1	1	5	3	2	3	4	4	3	3	3	2
1	24	1	1	17	NA	45	1	14000	4	4	4	4	4	4	3	3	3	4	3	4	4	4	4	4	3	4	4	4	5	2	4	2	2	4	5	4	7	4	4	5	3	2	3	4	4	2	4	4	2
0	44	1	3	17	Non managarial	40	1	NA	3	2	2	1	2	2	2	1	3	3	2	3	2	2	3	2	4	4	4	3	5	2	4	1	2	3	4	4	7	4	1	4	2	1	3	4	5	4	4	2	3
1	35	1	3	17	Non managarial	40	1	45000	2	2	2	3	3	3	2	5	5	5	3	5	4	5	5	4	1	1	2	1	7	1	2	1	1	6	6	6	6	4	1	7	3	1	2	4	4	1	4	4	3
1	52	1	2	17	Non managarial	40	1	36000	4	4	3	3	1	2	2	5	5	5	4	5	5	5	5	5	3	2	1	3	7	1	2	1	1	6	6	6	6	3	3	6	3	1	2	5	5	1	5	5	2
0	58	1	2	17	Non managarial	42	1	70000	3	4	3	2	1	3	2	1	2	3	4	5	4	3	3	3	2	2	4	2	5	1	3	1	2	3	5	4	7	3	2	5	2	2	2	2	4	3	4	3	2
1	37	1	4	17	Lower managarial	60	1	60000	1	4	1	3	3	4	1	4	5	6	6	6	6	6	6	5	2	3	2	2	7	1	3	1	1	7	7	7	7	1	1	7	3	2	3	4	4	2	4	3	2
1	37	1	2	17	Non managarial	40	1	33600	1	4	1	3	3	4	2	5	5	6	5	6	5	6	6	3	3	6	1	2	6	3	4	1	1	6	7	7	6	2	2	7	2	1	2	1	5	2	5	5	1
1	56	1	3	17	Non managarial	40	1	80000	2	2	3	2	1	1	2	2	2	3	0	3	0	2	0	0	5	6	3	4	6	4	4	1	6	6	5	3	7	6	6	3	4	3	5	2	2	4	4	2	5
1	52	1	1	17	Non managarial	40	1	55000	4	4	4	4	3	3	2	4	5	6	4	5	6	6	5	5	2	3	3	1	7	2	5	1	2	4	5	3	2	1	1	7	3	1	3	4	5	2	5	4	2
1	43	0	3	17	Middle managarial	43	1	NA	3	3	3	3	2	3	2	5	5	6	5	5	3	3	5	0	4	5	4	4	6	2	6	1	4	7	7	6	6	2	2	6	3	4	4	4	4	3	4	4	3
1	42	1	1	17	Non managarial	35	1	NA	2	3	2	2	1	1	4	5	5	6	4	6	5	6	5	0	1	7	4	1	7	1	6	1	1	1	1	1	1	1	1	1	2	2	3	4	3	2	2	4	2
1	24	1	1	17	Non managarial	90	0	10000	3	4	5	4	4	4	3	2	3	3	3	0	1	2	1	1	2	4	6	6	4	5	4	3	3	4	6	4	3	3	1	4	5	5	3	3	2	3	3	2	4
1	27	1	1	17	Non managarial	60	1	10000	3	3	2	4	4	3	3	4	3	4	3	0	6	3	5	4	4	6	4	6	4	4	4	7	7	6	6	6	7	1	1	4	3	3	3	3	3	3	3	3	1
1	35	1	3	17	Non managarial	50	1	60000	4	4	3	4	3	4	4	3	2	6	3	4	3	3	4	3	5	6	6	4	6	2	4	3	3	3	4	3	6	4	4	4	2	3	3	4	3	4	3	2	3
1	37	1	3	17	Non managarial	45	NA	30000	3	4	1	5	2	3	5	5	4	5	3	4	3	5	5	5	6	7	6	6	6	4	1	1	3	6	6	3	7	4	4	4	5	4	5	2	3	5	2	1	4
0	46	1	5	17	NA	30	1	45000	4	4	4	2	3	4	2	4	4	5	3	3	4	5	5	4	4	6	4	5	6	5	5	1	4	4	6	5	6	5	1	6	3	3	3	5	4	5	5	5	2
1	23	1	1	17	Non managarial	30	0	2400	3	2	1	1	3	1	1	0	0	4	0	0	0	0	6	0	5	6	4	6	7	4	3	4	4	4	5	1	6	5	4	2	2	1	3	4	3	2	4	4	4
0	33	1	2	17	Non managarial	37	1	75000	2	2	1	1	2	3	1	2	3	2	1	1	1	3	3	2	3	4	3	3	6	2	5	6	5	6	5	4	5	5	3	6	2	3	4	4	4	1	4	4	2
1	29	1	1	17	Lower managarial	52	1	50000	3	4	2	4	3	4	3	3	3	4	2	2	4	4	5	5	3	6	7	7	5	5	5	4	5	5	6	5	2	1	3	3	4	4	4	3	3	4	2	2	2
1	25	1	1	17	Non managarial	65	1	32000	2	4	3	3	1	3	1	4	4	5	5	4	4	4	4	0	6	6	2	2	6	3	6	1	2	6	6	3	2	5	4	5	4	4	4	3	3	4	4	3	4
1	42	1	3	17	Lower managarial	41	1	NA	1	4	3	2	3	2	2	2	1	6	1	1	3	0	1	1	4	4	6	4	6	3	2	1	3	2	2	2	6	6	6	5	4	3	3	4	4	4	2	2	3
0	32	1	2	17	Middle managarial	60	1	72000	2	4	2	4	1	2	1	3	2	1	0	0	3	2	2	2	3	4	5	3	7	6	6	3	6	5	5	5	1	6	3	3	4	2	3	4	3	4	2	4	3
0	39	1	3	17	Non managarial	40	1	NA	3	2	1	2	1	2	1	3	3	4	2	4	2	4	3	4	2	3	3	2	4	2	4	2	2	4	4	3	4	2	2	3	3	3	2	4	4	3	4	4	3
0	25	1	1	17	Non managarial	40	1	70000	4	3	2	3	3	2	1	6	4	6	6	6	6	6	6	4	1	3	1	1	7	1	4	1	1	5	5	5	7	1	1	6	3	1	2	1	4	3	4	5	2
1	27	1	1	17	Lower managarial	40	1	18000	1	4	2	2	1	3	3	4	5	4	3	5	5	4	5	4	2	4	3	3	6	2	4	1	2	6	6	2	5	3	4	6	3	3	4	4	4	4	3	3	5
1	49	1	2	17	Non managarial	40	1	46800	1	1	1	1	1	1	1	0	0	0	0	0	0	0	0	0	6	6	5	5	7	6	1	1	7	7	7	1	7	7	7	2	5	5	5	3	2	4	3	3	5
1	32	1	4	17	Non managarial	24	0	18000	2	2	2	2	2	2	1	5	5	6	6	6	6	6	6	0	1	2	1	1	7	1	1	1	1	7	7	1	7	1	1	7	3	1	3	4	4	2	4	4	3
0	36	1	3	17	Middle managarial	44	1	80000	3	4	1	2	2	2	1	5	5	5	4	5	4	5	5	3	4	2	1	2	7	2	7	1	1	6	7	6	4	1	2	7	3	2	4	4	4	2	4	4	3
0	40	1	2	17	Non managarial	37	1	NA	1	2	2	2	1	2	2	2	3	4	2	5	4	5	4	4	2	4	2	4	6	2	4	2	2	4	4	4	5	2	2	4	2	2	2	4	4	2	4	4	3
1	NA	1	2	17	Non managarial	23	1	NA	1	3	2	1	1	1	1	5	6	6	5	6	5	6	5	5	2	5	6	3	7	1	4	1	2	2	7	4	7	1	1	6	3	1	2	1	5	1	4	4	3
1	51	1	4	17	Middle managarial	48	1	53028	1	4	2	1	1	1	2	1	1	5	2	2	0	6	5	0	3	6	3	1	4	3	5	1	2	6	3	4	4	1	1	4	4	2	4	4	4	3	3	4	2
1	43	1	3	17	Non managarial	40	1	36000	1	1	1	1	1	1	1	2	3	2	0	2	0	6	5	6	2	3	2	2	7	1	7	1	1	7	7	7	2	1	1	7	2	2	3	5	5	3	3	5	3
1	44	0	3	17	Lower managarial	40	1	3000	1	2	1	1	1	1	1	3	4	5	0	6	1	2	0	0	1	1	2	1	7	1	2	1	1	6	6	2	4	3	1	5	5	4	4	3	3	4	3	2	3
1	34	1	1	17	Non managarial	40	1	NA	1	1	2	1	1	1	1	3	3	4	2	4	3	3	3	1	1	2	2	2	6	1	6	1	2	7	5	2	4	4	2	6	3	2	2	4	4	2	4	4	2
1	24	1	1	17	NA	30	0	11000	3	3	4	3	4	1	1	3	3	3	3	3	4	4	4	4	4	4	4	4	5	3	5	3	5	5	5	3	6	3	2	3	4	3	3	2	4	3	2	4	3
0	25	1	1	17	Lower managarial	NA	1	40000	3	3	2	2	2	3	1	2	3	3	0	2	4	3	1	3	2	3	3	3	5	2	5	2	2	5	5	5	4	1	1	4	3	3	2	4	4	2	5	4	2
1	51	1	3	17	High managarial	74	1	90000	1	4	1	2	3	4	2	3	5	6	5	5	5	6	6	3	3	7	4	4	7	7	6	4	3	6	7	6	4	2	2	5	2	3	3	4	4	3	4	4	3
1	42	1	4	17	Non managarial	44	1	NA	4	4	2	1	2	2	1	3	4	5	4	5	5	5	5	4	1	4	2	1	6	1	5	1	1	5	5	5	4	1	2	5	2	1	2	5	4	2	5	4	3
1	42	1	2	17	Non managarial	40	1	36000	1	1	1	1	1	1	1	2	2	3	1	1	3	3	2	0	3	5	4	1	5	2	4	1	2	4	4	3	5	2	2	4	4	4	5	3	3	4	3	2	4
1	38	1	3	17	Lower managarial	50	1	10000	5	2	4	4	5	5	4	3	3	5	5	5	5	6	6	6	5	6	5	4	6	4	7	1	1	7	7	7	7	6	1	6	3	5	5	4	2	4	5	3	4
1	31	1	2	17	Non managarial	40	1	53000	1	1	1	1	1	1	1	1	4	5	2	2	3	6	5	1	3	5	6	5	7	5	3	3	3	7	7	2	7	2	3	7	3	2	4	3	3	4	3	3	3
1	33	1	3	17	NA	40	1	30000	3	4	5	3	4	4	3	5	6	6	6	5	5	6	6	6	2	4	3	4	7	1	6	7	1	7	7	7	7	1	2	6	3	2	4	4	4	4	3	2	4
1	26	0	1	17	Non managarial	26	1	40000	2	4	2	4	3	1	1	4	3	6	6	5	2	6	6	4	2	4	1	1	5	2	7	1	1	7	7	7	7	1	1	7	3	2	3	5	4	1	4	4	3
1	32	0	2	17	Middle managarial	45	1	NA	1	3	1	1	4	4	2	4	3	3	3	2	3	4	4	3	6	6	6	6	5	4	5	2	3	7	7	6	1	3	1	5	5	5	5	4	3	4	3	3	5
NA	52	1	5	17	Non managarial	40	1	42500	2	2	1	1	3	1	1	5	5	5	3	5	5	5	4	0	2	4	1	2	7	2	7	1	3	7	6	4	7	2	1	7	3	2	3	4	4	3	3	4	3
1	38	1	3	17	Non managarial	75	1	48000	5	5	1	5	5	5	5	3	4	6	5	5	6	6	6	6	6	7	6	7	5	6	4	1	2	6	7	6	7	6	6	7	5	5	5	5	5	5	3	2	3
1	30	1	1	17	Non managarial	40	1	NA	2	3	3	3	2	2	1	3	3	6	3	3	3	3	5	5	3	4	2	2	7	3	4	2	2	5	5	4	3	2	1	7	2	2	3	4	4	2	4	4	3
1	54	1	3	17	Non managarial	20	1	50000	4	2	3	1	3	2	2	0	0	1	0	0	1	1	0	0	4	4	4	3	4	2	1	2	2	2	2	2	2	2	2	2	3	3	4	3	4	5	3	4	2
1	38	1	4	17	Non managarial	45	1	43000	3	3	1	3	2	4	3	5	5	6	2	3	5	6	6	6	4	6	6	4	4	4	6	2	2	5	7	3	7	4	2	4	3	4	3	3	4	4	3	3	2
0	30	1	1	17	Lower managarial	45	NA	NA	1	4	2	4	4	1	4	5	5	5	4	3	5	5	6	6	4	3	6	1	7	3	6	1	2	7	7	7	7	2	2	7	4	2	4	5	5	3	4	5	3
1	34	1	NA	17	Lower managarial	53	1	NA	1	2	1	1	1	1	1	2	2	6	1	0	0	5	0	0	2	2	2	1	7	2	4	1	2	7	6	3	4	1	1	5	3	2	3	5	4	5	4	5	3
1	38	1	3	17	Non managarial	35	0	48000	2	4	1	1	5	3	3	2	3	6	6	6	6	6	6	6	3	3	1	4	6	2	4	1	2	3	7	4	7	3	1	6	5	4	4	3	3	4	2	3	4
0	32	0	1	17	High managarial	80	1	NA	3	4	4	4	3	4	3	5	5	6	5	5	5	5	6	6	6	7	5	5	7	2	7	1	1	7	7	6	7	1	1	7	4	2	3	5	5	2	4	5	3
0	33	1	1	17	High managarial	76	1	116000	4	5	1	4	2	4	3	5	5	5	3	5	2	6	6	3	2	6	3	2	7	2	7	1	2	6	5	4	1	3	2	6	4	3	4	5	4	3	2	4	2
1	36	0	3	17	Lower managarial	70	1	120000	4	3	4	5	5	4	4	4	4	4	5	3	5	6	5	3	2	3	2	2	6	1	5	1	2	6	6	4	6	2	2	5	3	3	3	4	5	3	5	4	3
0	61	1	4	17	Non managarial	42	1	70000	3	4	3	2	2	2	3	4	5	6	3	5	3	6	5	0	4	4	3	3	7	2	6	1	2	6	4	4	7	1	1	6	3	4	3	5	4	3	4	4	3
0	41	1	3	17	Lower managarial	48	1	150000	3	3	2	3	3	3	2	5	5	5	4	5	4	5	5	4	3	3	3	2	6	2	6	1	2	6	5	5	6	1	1	6	2	2	2	4	4	2	4	4	2
1	42	0	1	17	Lower managarial	40	1	NA	1	1	1	1	1	1	1	4	5	4	3	3	4	3	3	1	2	6	2	2	7	2	6	2	2	7	3	4	4	1	1	7	2	2	2	5	4	2	4	4	2
1	45	1	3	17	High managarial	45	1	80000	1	2	1	4	1	4	4	5	5	6	2	1	1	1	5	0	3	4	1	2	7	1	2	1	2	6	6	6	6	1	1	7	4	2	3	5	4	2	5	4	2
0	39	1	5	17	Middle managarial	50	1	80000	1	3	2	3	2	4	4	3	3	3	3	3	4	4	3	3	3	4	4	4	5	3	4	1	2	4	4	4	2	1	1	4	2	2	2	5	4	3	5	4	3
1	23	1	1	17	High managarial	80	1	6000	1	2	1	2	1	1	2	5	6	6	6	5	5	6	5	2	2	2	2	1	7	1	7	1	1	6	7	7	3	1	1	7	2	2	2	5	5	2	5	4	2
1	31	1	2	17	Non managarial	40	1	45000	1	2	1	1	1	1	1	3	3	6	2	5	3	2	5	2	2	2	2	1	6	2	4	2	2	6	6	6	6	2	2	6	3	2	3	3	3	3	3	3	3
1	33	1	3	17	Middle managarial	50	1	30000	3	3	3	3	3	3	2	1	1	6	1	1	3	0	5	3	6	3	3	2	6	5	4	2	7	6	6	6	6	2	6	6	4	4	4	4	4	4	3	3	5
1	32	1	NA	17	Non managarial	50	1	10000	4	4	4	2	4	4	1	5	5	5	5	5	5	5	5	0	3	3	2	2	7	2	7	1	2	7	7	7	7	2	2	7	3	3	3	4	4	2	4	4	2
NA	57	1	2	17	Lower managarial	55	1	104000	2	3	1	2	2	2	1	4	4	3	1	4	0	2	4	1	2	2	1	2	7	2	4	1	3	6	4	3	6	2	2	6	2	3	3	4	3	3	3	4	3
0	31	1	1	17	High managarial	50	1	72000	4	4	4	4	3	4	4	3	3	5	3	3	5	3	5	5	6	6	6	4	6	6	6	1	3	6	6	4	6	4	2	6	4	3	4	3	3	3	4	4	3
1	24	1	1	17	Non managarial	35	0	0	3	5	5	4	3	5	3	5	4	6	5	5	5	4	5	5	5	7	5	2	5	4	6	3	3	6	7	6	5	6	1	6	5	2	4	5	3	1	3	3	4
0	35	1	3	17	Non managarial	40	1	NA	3	3	2	1	1	2	1	4	4	5	5	6	5	5	4	4	3	4	3	3	7	3	6	1	3	7	6	6	4	3	2	6	2	2	2	5	4	2	5	4	3
1	44	0	2	17	High managarial	65	1	80000	3	3	2	4	2	3	2	4	4	5	4	6	5	5	4	4	2	3	3	2	6	2	6	2	2	2	4	4	3	1	3	4	2	3	3	4	4	2	3	4	3
1	42	1	3	17	Non managarial	40	1	20000	5	5	2	3	2	3	1	5	5	6	6	5	5	6	6	6	2	3	1	1	7	1	6	1	1	6	7	3	7	1	1	6	2	2	3	1	4	4	4	4	3
0	39	1	2	17	High managarial	50	1	2e+05	1	3	2	3	3	3	3	5	5	5	5	5	5	5	5	4	2	3	2	2	7	1	6	1	1	6	6	6	5	1	1	6	3	3	4	3	3	4	3	3	4
1	40	1	2	17	Middle managarial	40	1	80000	2	2	3	2	3	4	2	5	4	5	5	4	4	5	5	5	2	2	3	3	6	4	6	1	2	6	6	6	6	3	2	5	4	4	3	5	4	4	5	3	3
0	32	0	1	17	Non managarial	50	1	80000	3	4	4	1	2	4	3	5	4	4	4	4	4	5	4	5	2	2	2	2	6	2	4	6	2	5	6	6	7	2	1	6	3	2	3	4	4	2	4	4	3
0	49	1	2	17	Lower managarial	45	1	60000	4	4	4	4	4	4	3	5	5	6	5	6	6	6	6	6	3	4	1	2	7	2	7	1	1	7	7	7	7	2	2	7	3	3	3	4	4	3	4	4	3
0	25	1	NA	17	Non managarial	50	1	1470	4	4	3	4	3	2	2	3	4	5	0	5	5	3	2	2	4	6	5	4	6	4	2	1	5	4	6	2	6	6	4	5	4	5	4	3	3	4	2	2	5
0	34	1	2	17	Non managarial	40	1	NA	3	3	1	2	1	2	1	5	4	6	1	3	3	5	3	1	2	3	2	2	7	1	4	1	1	4	4	3	2	1	2	6	2	2	2	4	4	2	4	4	2
1	39	1	3	17	Middle managarial	40	1	5000	3	3	2	2	2	1	2	3	2	3	1	1	1	1	3	3	4	6	4	4	4	4	3	3	3	4	4	4	4	3	2	3	3	3	4	4	3	4	3	3	4
1	25	1	1	17	NA	40	0	20000	3	5	5	5	4	3	4	6	6	6	6	5	5	5	4	5	4	5	5	1	1	1	1	1	5	5	4	4	6	4	6	1	3	4	3	4	2	2	2	3	5
0	32	1	2	17	Lower managarial	60	1	NA	3	4	2	3	1	4	3	1	4	6	4	3	4	5	5	5	2	5	4	2	6	2	4	1	2	6	6	5	2	2	1	6	2	3	4	4	4	3	4	4	3
0	33	1	3	17	Non managarial	40	1	NA	3	3	2	2	1	2	1	4	4	5	3	5	5	2	4	4	4	3	2	1	7	4	6	1	3	5	5	3	5	2	3	6	4	3	4	4	4	3	3	3	3
1	37	0	2	17	Non managarial	40	1	72000	2	2	2	1	3	3	1	5	5	6	5	6	5	6	3	2	1	1	1	1	6	1	4	1	1	6	6	3	4	1	2	6	2	3	3	4	3	3	2	3	2
1	45	0	3	17	Lower managarial	50	1	NA	2	4	2	4	2	3	3	3	3	3	3	2	1	2	2	2	3	5	3	2	6	2	4	2	2	4	4	4	4	3	2	5	3	2	3	4	4	2	4	4	3
0	30	1	NA	17	Lower managarial	48	1	55000	1	3	1	1	1	3	2	2	3	5	2	3	3	5	4	2	1	3	2	2	5	1	5	2	2	5	5	4	3	3	2	4	3	2	3	4	3	3	3	3	3
0	63	0	1	17	Lower managarial	NA	1	1e+05	3	4	2	2	3	2	2	5	6	6	6	6	6	6	6	5	2	2	2	1	4	1	7	1	1	7	7	7	7	2	1	7	3	3	3	4	3	2	3	3	4
1	26	0	NA	17	NA	40	1	NA	3	3	3	2	2	3	3	5	5	6	1	5	5	6	5	5	5	4	3	3	5	4	4	4	3	7	6	4	4	7	7	4	5	3	4	5	3	3	3	3	5
1	26	1	1	17	Non managarial	50	1	NA	3	4	1	3	2	3	3	3	3	6	4	5	4	6	5	3	3	3	2	1	7	1	5	1	1	7	7	7	5	1	1	7	3	2	3	5	3	1	5	4	1
NA	27	1	NA	17	Lower managarial	70	1	62000	2	5	4	4	4	4	4	6	6	6	6	6	6	6	6	6	5	5	1	3	6	3	6	1	2	6	6	6	6	2	1	7	2	3	3	5	4	2	4	4	3
1	24	1	1	17	Non managarial	40	1	57600	3	4	3	2	3	3	4	5	5	6	1	6	6	6	5	6	1	3	1	1	7	1	2	1	1	7	7	2	2	1	1	7	4	1	5	5	3	1	5	4	4
0	53	1	2	17	Non managarial	60	1	50000	2	2	1	1	1	3	2	5	5	5	5	5	5	5	5	5	2	2	2	1	6	2	6	6	6	7	7	7	7	1	1	7	2	2	2	5	5	2	5	5	2
1	34	1	NA	17	Non managarial	45	1	42000	1	2	1	1	1	1	1	5	5	6	3	6	3	2	3	0	2	3	3	2	6	1	2	1	2	7	7	2	2	1	1	6	2	2	2	1	4	2	4	4	3
1	30	1	1	17	Non managarial	40	1	NA	2	2	3	1	2	2	2	5	5	5	3	3	4	2	4	4	2	4	1	1	4	1	2	1	2	2	3	2	4	1	1	2	2	2	4	4	3	4	3	3	3
1	NA	1	1	17	Non managarial	45	1	75000	3	4	2	3	1	4	4	2	2	3	1	0	0	4	3	3	4	4	6	6	6	3	4	6	7	6	5	3	7	7	4	4	4	3	4	3	4	3	4	3	3
1	28	1	1	17	Non managarial	55	1	36000	4	3	2	3	1	2	3	5	5	5	5	5	5	5	4	4	4	3	3	3	3	1	3	3	3	3	3	3	3	3	3	3	2	2	2	2	2	3	4	3	2
1	35	0	2	17	Non managarial	40	1	NA	2	3	1	1	3	3	3	1	1	1	1	1	1	1	2	2	3	5	5	3	3	5	2	2	2	5	5	3	5	3	3	3	2	1	1	5	4	1	4	4	3
1	39	0	2	17	Non managarial	40	1	8000	1	3	1	3	1	3	3	5	5	6	3	5	5	5	6	6	1	4	2	2	6	1	6	1	2	6	6	4	5	1	1	6	3	1	3	5	4	2	4	4	3
1	38	1	4	17	Non managarial	45	1	33600	3	3	4	3	2	4	3	6	6	6	5	5	6	6	6	6	2	3	4	3	6	2	4	1	1	6	6	5	3	1	1	6	4	4	3	4	4	1	3	1	3
1	38	1	2	17	Non managarial	40	1	NA	2	5	3	3	2	4	4	2	2	4	1	1	1	2	5	5	6	7	6	4	6	4	2	1	2	5	6	3	7	4	1	3	3	3	4	4	4	2	4	4	4
0	29	1	1	17	Middle managarial	47	1	40000	1	4	4	3	2	4	3	3	4	6	5	4	3	5	6	5	4	6	4	2	6	4	2	1	4	7	2	2	6	4	1	5	4	5	5	3	3	3	2	2	4
1	56	1	4	17	Non managarial	45	1	56000	3	3	2	4	1	2	3	5	5	6	5	6	6	6	6	6	2	3	1	1	7	2	7	3	2	7	3	3	7	4	1	7	3	4	3	4	4	3	3	3	3
1	35	1	1	17	Non managarial	40	1	NA	3	3	3	3	2	3	2	5	5	6	5	6	6	6	6	5	1	1	1	1	7	1	7	1	1	7	7	6	5	1	1	6	3	2	4	4	4	2	4	4	3
1	50	1	3	17	Non managarial	45	1	NA	3	4	2	4	3	4	3	6	1	6	5	1	4	4	5	2	5	6	6	5	6	4	6	1	4	7	7	7	7	1	1	2	4	3	3	4	4	3	3	3	3
1	58	1	3	17	Non managarial	60	1	70000	3	4	3	4	3	4	2	5	5	6	5	5	5	6	6	5	6	4	3	3	4	5	4	1	4	6	5	2	6	4	2	5	3	3	4	3	3	3	4	4	4
1	22	0	1	17	Non managarial	25	0	14000	3	4	1	3	3	2	3	4	4	4	2	0	3	5	5	5	1	3	4	3	7	1	6	2	1	6	7	5	7	2	4	5	3	2	3	4	5	2	3	4	2
1	33	0	1	17	Non managarial	45	1	27000	2	4	4	3	3	3	3	4	5	6	5	3	5	5	5	5	6	6	7	6	6	4	3	3	2	4	5	5	5	3	2	5	3	4	4	4	3	4	3	2	3
1	27	0	1	17	NA	40	1	NA	3	4	1	2	1	4	3	2	2	6	2	1	3	2	2	1	4	3	2	1	6	4	2	1	5	7	7	3	7	5	5	3	4	3	4	3	3	4	3	3	4
0	45	1	2	17	Lower managarial	55	1	160000	4	5	3	4	5	4	3	5	5	6	5	5	6	6	6	5	4	7	6	1	5	1	6	1	1	7	6	6	1	2	2	6	4	3	3	3	3	4	2	3	2
0	41	1	2	17	Lower managarial	55	1	55000	4	4	3	4	2	4	2	5	5	5	5	6	6	6	6	5	3	6	3	1	7	1	5	1	1	7	7	7	4	2	1	7	2	1	2	5	5	2	5	5	3
0	26	1	1	17	Non managarial	45	1	3200	2	2	2	2	1	1	1	3	3	3	2	2	3	4	3	3	1	3	2	1	5	2	5	2	2	6	6	5	4	3	2	6	2	2	2	4	4	2	4	4	2
0	41	1	2	17	Non managarial	60	1	NA	2	4	1	2	2	3	1	2	2	1	0	0	2	1	3	0	5	6	4	4	4	5	2	4	5	3	3	1	5	6	7	3	3	3	4	4	2	3	3	2	4
0	45	1	2	17	Non managarial	40	1	NA	3	4	3	1	2	2	2	4	5	6	5	5	4	5	5	3	3	6	4	1	5	1	5	1	1	6	5	3	7	1	1	6	2	1	2	4	3	2	4	4	3
1	23	1	NA	17	NA	15	0	1000	2	1	1	1	2	3	1	3	3	5	4	5	5	3	5	1	4	4	4	5	7	3	5	4	4	6	6	5	5	4	1	5	3	2	3	4	4	2	3	4	3
0	29	1	1	17	Non managarial	40	1	NA	1	1	1	1	1	1	1	5	5	5	4	5	3	4	3	0	2	2	2	1	6	1	2	1	1	6	7	5	7	1	1	3	3	1	3	4	4	2	3	4	4
1	40	1	2	17	NA	50	1	NA	5	5	2	3	5	4	5	5	5	5	5	4	5	3	5	4	2	4	2	2	7	2	1	1	1	6	7	4	7	2	3	3	3	1	3	4	4	2	5	4	3
1	23	1	1	17	Non managarial	45	1	NA	3	3	4	3	3	3	2	1	1	1	1	1	1	1	1	1	2	5	1	1	3	1	1	1	3	1	3	1	1	1	1	1	2	4	3	3	3	2	3	3	4
1	42	1	3	17	Non managarial	45	1	NA	4	4	4	5	3	4	4	5	5	5	5	5	5	5	5	3	6	6	6	5	6	2	6	1	1	5	5	6	7	1	1	6	3	2	4	3	4	4	3	4	3
1	36	0	2	17	Non managarial	44	1	19920	1	1	1	1	1	1	1	4	3	4	4	5	6	2	2	6	4	2	3	2	7	1	7	1	3	7	7	4	3	3	3	7	2	4	2	4	3	3	5	3	3
0	26	1	1	17	Non managarial	50	1	NA	4	4	2	1	4	3	1	4	4	5	1	5	5	1	4	3	3	4	3	1	6	3	1	2	4	5	5	1	1	2	1	4	2	2	3	5	4	3	4	4	1
0	31	0	1	17	Non managarial	60	1	70000	4	4	4	4	4	3	2	3	3	6	5	3	5	6	6	5	4	6	6	4	5	4	5	1	3	6	6	5	6	5	5	5	3	4	3	3	4	5	3	2	3
1	24	0	1	17	Non managarial	40	1	15000	1	3	2	1	1	2	2	3	3	5	3	3	5	5	4	2	2	4	4	2	5	1	3	1	2	5	5	3	1	2	1	6	2	3	3	2	3	2	4	3	3
1	34	1	1	17	Non managarial	40	1	30000	2	2	3	2	2	2	2	3	4	4	3	3	5	5	5	5	2	3	2	2	6	2	4	3	2	6	6	6	4	3	1	6	2	2	3	4	4	2	3	3	2
1	43	1	2	17	NA	40	1	NA	1	2	1	1	1	1	1	5	5	6	3	3	3	6	6	0	2	2	1	1	7	1	7	1	1	7	7	7	7	1	1	6	2	1	3	1	5	2	3	4	2
1	23	0	1	17	Non managarial	45	1	0	1	4	3	2	1	4	1	4	4	5	0	4	3	3	3	0	5	6	4	2	4	2	3	1	1	6	6	4	7	6	1	6	5	2	3	4	4	4	2	4	4
1	26	1	1	17	Non managarial	40	1	NA	2	3	1	2	1	2	1	2	2	3	2	4	4	3	3	3	2	3	5	2	5	2	3	3	3	5	4	3	3	2	2	4	1	1	2	3	3	3	2	3	2
1	39	1	4	17	Non managarial	33	1	NA	1	2	1	1	1	1	1	3	3	4	4	4	5	5	4	4	1	3	3	4	6	2	4	2	1	6	7	6	6	1	1	5	3	2	2	5	4	1	4	4	3
1	52	1	5	17	Non managarial	40	1	40000	4	4	4	3	4	4	4	3	3	6	5	3	5	5	5	5	6	6	6	6	6	6	4	3	3	6	6	4	4	3	3	6	3	3	3	2	4	2	5	3	3
1	28	1	1	17	Middle managarial	27	0	10000	3	5	3	4	4	3	3	3	4	5	4	2	3	3	4	4	6	5	7	5	4	4	7	3	3	5	6	3	6	3	2	5	3	4	4	3	3	5	3	2	4
1	53	1	2	17	Non managarial	50	1	60000	3	4	2	3	3	4	3	4	4	5	3	5	3	2	3	3	4	4	4	2	4	4	2	2	4	5	5	3	7	6	6	5	3	4	3	4	3	4	2	2	4
1	25	0	1	17	NA	40	0	10000	2	4	5	3	3	4	4	2	2	2	1	1	1	4	2	2	5	6	6	4	4	4	2	3	3	4	5	4	4	4	4	3	4	3	5	2	2	4	2	2	4
1	30	1	1	17	Non managarial	50	1	60000	1	5	1	4	1	4	4	5	5	5	5	2	4	6	6	0	1	3	1	1	7	1	7	7	1	7	7	7	3	2	2	7	3	2	2	5	4	1	3	4	2
0	27	0	1	17	Non managarial	40	1	NA	1	2	1	1	3	1	2	2	2	1	0	3	1	3	1	1	1	4	1	4	3	1	4	1	1	4	4	4	2	1	1	4	2	3	3	2	3	1	4	2	3
0	37	1	2	17	Non managarial	40	1	NA	1	2	1	1	1	1	1	6	6	6	6	5	5	6	6	5	2	3	2	1	7	1	6	5	2	7	7	6	7	6	1	6	2	1	3	1	4	2	2	4	2
0	65	1	2	17	Non managarial	40	1	1e+05	2	4	4	2	3	3	2	5	5	5	0	0	5	5	5	0	6	6	6	6	7	6	1	7	7	7	6	6	7	6	7	6	5	5	5	2	4	4	5	2	3
1	25	1	1	17	Non managarial	40	1	NA	3	4	2	3	3	3	2	3	3	6	4	4	3	3	5	5	3	4	4	4	6	3	6	1	3	7	5	5	1	2	2	4	3	2	4	4	4	4	4	4	3
1	45	0	2	17	Middle managarial	40	1	42000	1	2	1	1	1	3	3	4	5	5	3	5	5	5	6	2	2	6	6	2	7	3	6	1	2	6	6	5	7	1	1	1	3	2	3	5	3	3	5	4	2
0	27	1	1	17	Non managarial	40	1	28000	1	1	1	1	2	1	1	4	5	5	5	6	5	5	5	5	2	1	1	1	7	1	7	1	2	7	7	6	2	1	1	7	2	2	5	4	4	2	4	4	2
0	41	1	4	17	Middle managarial	50	1	NA	3	2	3	2	2	2	1	4	5	5	5	5	3	6	5	4	4	4	4	3	4	1	5	1	2	6	6	5	5	2	1	5	3	2	3	3	4	3	3	4	3
0	29	1	1	17	Non managarial	40	1	NA	3	2	1	1	1	2	1	3	4	6	5	6	4	5	4	5	1	4	2	2	6	1	7	6	1	6	6	5	7	1	1	6	3	1	4	4	4	2	3	3	4
1	36	1	1	17	Non managarial	40	1	42000	3	4	1	2	5	2	1	5	5	6	5	4	4	6	5	5	2	3	3	2	6	1	7	2	1	7	7	6	2	2	1	6	3	2	3	5	4	2	5	5	3
0	65	1	3	17	Lower managarial	40	1	80000	2	4	1	2	3	3	2	3	3	4	4	3	4	5	4	3	4	6	4	4	5	2	5	1	2	5	5	4	5	1	2	5	3	2	3	3	4	3	4	4	3
1	25	0	NA	17	Non managarial	53	1	20400	4	4	2	2	3	4	4	3	3	5	0	1	1	0	3	5	7	7	6	6	5	7	5	7	7	7	2	2	4	6	7	7	4	5	5	3	2	4	3	2	5
0	35	1	3	17	Non managarial	40	1	80000	3	2	1	1	2	3	1	5	5	5	1	4	4	4	4	4	2	4	2	2	6	2	6	5	2	7	6	6	2	1	1	6	3	2	3	4	4	3	4	4	3
1	38	1	2	17	Non managarial	40	1	NA	1	3	1	1	1	1	1	6	6	6	6	6	6	6	6	1	1	6	6	6	7	3	7	1	1	7	7	6	6	1	1	7	3	2	3	4	3	2	4	4	3
1	40	1	2	17	Middle managarial	55	1	55000	4	4	3	3	4	4	4	5	5	5	5	5	6	6	6	6	3	4	5	1	7	1	7	1	1	7	7	7	6	1	1	7	3	3	3	4	3	4	4	4	3
1	31	1	1	17	Non managarial	40	1	29000	3	3	1	1	1	1	3	3	3	5	3	2	2	2	2	1	2	5	6	1	2	2	2	2	2	2	3	2	5	3	2	4	4	3	3	3	3	3	3	3	4
1	39	1	3	17	Lower managarial	65	1	80000	5	4	4	5	5	4	4	5	4	6	6	6	6	5	6	5	1	7	4	1	7	1	7	1	1	5	6	4	7	3	2	6	4	4	4	3	3	4	2	1	4
1	49	0	2	17	High managarial	40	1	NA	2	3	3	2	1	2	3	3	3	5	3	4	2	4	4	3	4	5	3	5	6	4	3	2	2	4	3	3	3	2	2	6	3	2	3	4	4	2	5	5	4
1	26	1	NA	17	Non managarial	40	1	8000	1	2	1	2	2	3	2	0	1	3	0	0	3	0	3	3	6	7	7	5	6	5	4	1	5	7	6	3	5	3	3	5	5	3	5	3	2	3	2	3	5
1	25	1	1	17	Non managarial	42	NA	NA	3	3	1	2	1	2	1	4	4	6	3	2	5	6	6	6	4	2	4	4	5	2	5	1	2	6	7	2	7	1	1	3	3	2	2	4	4	2	4	4	3
1	24	1	1	17	Lower managarial	65	NA	4120	5	5	4	5	5	5	5	6	5	6	6	4	6	6	6	6	3	4	6	2	6	1	6	1	1	7	7	6	7	1	1	5	4	5	5	5	4	3	3	2	4
1	31	1	2	17	Non managarial	62	1	42000	4	3	1	1	4	4	2	5	5	5	6	3	3	6	5	5	3	5	2	2	7	1	7	1	7	7	7	5	6	1	1	7	4	2	3	4	4	3	3	4	4
1	35	1	3	17	Non managarial	40	1	NA	2	2	1	1	1	1	1	0	2	3	0	3	2	1	2	1	1	3	2	1	4	1	3	1	1	6	5	2	2	1	1	5	2	2	3	4	4	2	4	4	3
1	40	1	3	17	Non managarial	42	1	NA	1	3	2	3	3	2	1	2	2	5	1	5	3	2	5	5	2	4	4	3	6	3	4	1	2	6	4	3	3	2	3	7	4	2	3	4	4	3	4	3	3
1	50	0	1	17	Non managarial	55	1	NA	1	4	3	2	1	1	3	3	3	3	3	2	5	5	5	5	4	4	6	6	7	6	6	3	6	4	6	5	5	6	6	6	3	3	3	2	3	3	3	3	2
1	66	0	1	17	Middle managarial	20	1	20000	2	3	1	2	1	2	1	1	1	3	3	2	3	3	1	0	2	1	4	3	4	4	3	1	1	3	4	4	4	4	1	1	2	2	3	3	4	2	5	3	3
1	51	1	3	17	Non managarial	50	1	1e+05	4	4	4	3	2	4	3	3	3	6	3	3	5	6	6	5	4	6	7	3	6	1	4	1	2	7	5	2	7	1	1	3	2	1	2	4	5	4	4	3	2
1	38	1	3	17	Non managarial	26	1	NA	1	4	3	1	3	1	1	6	6	6	6	5	5	6	6	6	2	3	3	3	7	1	2	1	1	7	7	7	7	1	1	7	1	1	1	1	5	1	5	5	1
0	36	1	5	17	High managarial	53	1	2e+05	5	3	2	4	2	1	4	1	2	3	2	4	5	3	5	4	1	4	2	1	6	2	6	1	1	7	6	6	1	5	4	5	1	4	3	2	3	4	5	2	1
1	26	0	1	17	Non managarial	50	NA	40000	3	3	3	3	3	3	3	4	4	4	4	4	4	4	4	4	5	5	5	5	5	5	5	5	5	5	5	5	5	5	5	5	2	2	2	2	2	2	2	2	2
1	27	1	2	17	Non managarial	40	1	NA	3	3	2	2	2	1	1	3	3	6	5	6	3	6	5	2	2	4	2	2	2	1	6	1	1	6	7	5	7	1	1	4	3	2	3	3	3	3	3	3	3
1	27	0	1	16.5	Non managarial	40	1	20000	1	2	1	1	4	3	2	5	5	5	2	5	6	2	5	1	2	6	4	3	6	3	2	1	2	3	5	2	1	2	2	4	4	3	4	3	3	2	4	3	3
1	62	NA	3	16.5	NA	58	1	70000	4	5	2	3	4	5	4	6	6	6	6	5	6	6	6	6	6	5	4	3	7	4	7	1	6	7	6	3	7	3	1	7	4	4	4	3	3	4	5	3	3
0	43	1	3	16	Non managarial	50	1	45000	2	2	2	3	2	3	3	3	4	5	5	4	2	4	4	4	3	3	2	2	5	3	4	2	4	6	7	6	3	2	2	6	3	2	3	4	4	2	4	4	2
1	57	1	3	16	Non managarial	32	1	NA	2	3	1	3	2	3	1	3	3	6	3	5	3	3	2	1	1	4	3	3	3	1	2	1	2	2	5	4	1	1	1	6	3	2	2	4	4	2	3	4	2
0	37	1	3	16	Middle managarial	70	1	1e+05	3	4	1	3	3	4	2	5	5	6	4	4	4	5	4	4	3	4	2	2	7	1	7	1	1	6	6	4	3	2	1	7	2	1	2	4	4	1	4	4	2
0	46	1	2	16	NA	25	1	50000	4	4	4	4	3	2	3	4	5	5	5	5	4	6	6	5	3	6	5	5	6	5	7	1	1	6	6	6	6	5	1	6	3	2	3	5	5	4	4	5	3
1	41	0	2	16	Non managarial	40	1	NA	1	1	1	1	1	1	1	1	1	5	0	1	1	0	0	0	2	2	2	5	5	1	2	2	2	4	3	1	7	6	5	4	3	4	4	3	3	5	3	1	3
1	48	1	3	16	Non managarial	40	1	12000	3	3	3	3	4	4	3	6	6	6	6	6	6	6	6	6	2	4	4	4	4	2	4	1	1	7	7	5	7	1	1	7	3	2	3	4	4	3	3	3	3
1	58	1	3	16	Non managarial	50	1	60000	3	4	2	2	1	3	2	3	3	5	1	5	5	5	3	1	4	3	3	2	4	2	4	1	2	7	5	4	7	6	1	6	2	1	3	3	3	3	4	4	2
1	29	1	NA	16	Non managarial	30	1	NA	3	3	3	1	2	2	1	5	5	5	5	5	5	5	4	3	2	2	2	2	6	2	2	2	1	6	6	3	7	2	2	6	3	1	2	5	4	2	4	4	2
1	23	1	1	16	Non managarial	50	1	14400	1	1	1	1	1	1	1	3	2	1	0	0	0	1	0	0	3	4	4	4	6	5	4	4	5	5	4	4	3	3	5	5	3	2	3	4	3	3	4	3	3
1	38	1	3	16	Non managarial	25	0	26000	3	4	2	2	2	3	2	5	5	5	4	4	4	5	4	4	3	4	4	2	6	2	5	2	2	6	6	3	5	3	2	5	2	2	2	4	4	2	5	5	2
1	46	1	3	16	Non managarial	22	1	60000	1	2	1	1	1	1	1	3	5	6	6	5	1	6	5	0	2	5	2	1	7	2	2	1	2	7	7	5	7	2	1	7	3	1	2	5	5	1	5	5	2
1	22	1	1	16	Non managarial	40	1	11000	3	1	1	1	2	1	1	5	5	5	0	5	5	6	5	0	1	3	1	1	7	1	2	1	1	6	6	2	3	1	1	6	2	1	2	5	5	1	4	5	3
1	51	1	2	16	Non managarial	40	1	NA	2	2	2	2	1	1	2	1	2	5	2	2	2	2	2	2	3	4	4	3	4	4	3	4	4	6	6	3	2	2	3	5	4	4	4	3	3	4	4	3	4
0	23	1	1	16	Non managarial	45	1	0	4	4	3	3	3	3	2	5	5	5	5	4	5	5	5	5	5	6	4	4	6	1	4	1	1	5	7	4	6	1	2	4	3	3	4	4	4	2	4	4	4
1	62	1	4	16	Non managarial	12	0	48000	3	3	1	4	4	4	4	3	3	6	5	5	5	5	5	5	5	5	2	2	6	4	3	4	3	6	6	6	6	5	1	7	3	1	3	5	4	2	4	4	3
1	50	1	3	16	Non managarial	40	1	NA	2	2	2	2	2	2	2	5	5	6	5	5	3	3	3	0	3	2	2	1	6	1	7	3	4	6	6	3	7	2	1	7	3	1	2	4	5	2	4	4	3
0	47	1	3	16	Non managarial	50	1	72000	2	3	2	1	2	3	1	3	3	5	3	2	3	2	3	1	6	6	6	6	6	5	6	1	6	6	6	6	6	6	6	6	4	3	4	3	3	4	3	2	4
0	23	0	1	16	Non managarial	20	0	NA	2	2	2	2	2	2	2	5	5	0	5	5	3	5	0	0	1	1	4	1	7	6	6	1	1	6	6	6	2	6	1	6	2	2	2	5	5	2	4	4	2
NA	68	1	3	16	Middle managarial	50	1	70000	2	3	1	2	1	2	1	2	2	6	3	5	3	4	3	1	1	2	1	1	3	1	4	2	1	4	4	7	7	1	1	7	1	1	2	3	4	1	2	4	3
1	61	0	NA	16	Non managarial	70	1	62000	3	5	3	2	1	3	4	3	4	5	4	4	5	5	6	4	4	5	3	3	5	4	6	2	2	6	7	6	6	2	2	6	4	3	4	3	3	3	4	3	4
1	38	1	2	16	Non managarial	42	1	22800	2	2	1	2	1	2	1	4	5	6	5	6	5	6	5	5	2	2	1	1	6	1	5	1	1	2	7	7	6	1	1	6	2	1	2	4	5	1	5	4	1
1	22	1	1	16	Non managarial	27	NA	10000	4	2	2	1	2	2	1	3	3	3	2	3	2	3	3	4	3	4	4	4	7	2	4	2	2	6	6	4	5	3	3	6	2	2	2	5	4	2	5	4	3
0	52	1	4	16	Lower managarial	33	1	83405	3	3	1	2	3	3	2	5	5	6	5	5	5	6	5	6	2	2	1	2	6	1	7	2	2	7	6	6	3	2	1	5	3	2	3	4	4	2	5	4	3
1	36	1	3	16	Lower managarial	55	1	NA	4	3	4	1	3	2	2	5	5	5	3	5	5	5	5	3	2	2	1	1	7	2	6	1	1	6	6	6	7	1	1	7	3	1	3	4	4	3	4	4	4
0	25	1	1	16	Non managarial	40	1	NA	2	3	1	1	2	2	1	5	5	5	0	3	3	3	3	4	2	2	4	3	6	1	3	2	1	6	6	2	6	1	1	6	4	3	2	4	4	3	3	3	4
0	40	1	3	16	Non managarial	30	1	70000	3	4	1	3	2	3	3	2	2	3	2	3	2	6	5	0	2	5	2	5	7	2	4	1	3	6	3	3	3	3	2	6	2	1	3	4	4	3	4	4	3
1	35	1	3	16	NA	45	1	70000	3	4	3	2	4	5	3	4	3	5	2	4	4	3	4	5	3	4	5	2	7	2	3	1	5	5	4	3	7	4	2	2	3	3	4	3	4	4	3	3	3
1	42	1	2	16	NA	40	1	NA	2	3	1	1	1	1	1	5	5	5	5	6	5	5	5	0	2	3	3	1	6	1	7	1	1	7	6	2	7	1	1	6	3	2	3	4	4	4	5	4	3
1	21	0	NA	16	Non managarial	40	1	15600	1	1	1	1	1	1	1	2	2	2	1	1	1	4	1	2	5	7	7	7	7	5	7	7	7	7	7	1	7	4	4	4	5	5	5	2	2	4	2	2	4
1	32	0	1	16	High managarial	56	1	NA	2	5	3	4	2	4	4	3	3	6	4	5	3	5	6	6	5	5	3	3	7	2	7	1	2	6	6	6	7	3	2	6	4	4	4	4	4	3	5	4	2
1	38	0	1	16	Non managarial	40	1	NA	4	4	2	3	3	5	2	6	5	5	3	5	3	6	5	5	4	4	3	2	6	1	3	1	4	4	6	4	6	3	2	7	3	3	4	3	3	4	3	2	4
0	24	1	1	16	Non managarial	10	NA	2000	5	4	2	1	1	3	3	3	4	3	5	3	1	6	4	2	5	7	5	5	4	1	4	4	4	6	6	2	4	5	4	6	2	3	3	3	5	2	2	4	3
1	45	0	2	16	Middle managarial	50	1	24000	2	3	2	3	2	2	2	5	5	5	5	6	4	5	5	5	3	4	3	3	7	1	6	2	1	7	7	7	7	2	1	7	3	2	3	2	2	2	3	4	2
1	48	1	2	16	Lower managarial	70	1	80000	1	5	4	4	4	5	3	1	2	5	5	4	4	5	6	1	4	5	3	2	6	2	5	1	1	2	2	2	2	1	1	2	4	2	4	4	3	3	4	2	4
0	37	1	3	16	Middle managarial	40	1	60000	4	3	4	2	1	2	2	4	4	3	3	4	4	4	5	3	4	5	4	3	5	4	5	2	2	4	6	4	6	5	2	5	3	3	3	3	3	4	3	3	3
1	21	0	1	16	Non managarial	60	1	25000	1	4	2	3	1	4	3	3	2	1	1	0	2	1	5	3	4	5	6	3	4	4	3	4	4	6	4	3	3	3	5	3	3	2	3	4	4	2	2	3	4
0	27	0	1	16	NA	50	1	50000	3	4	3	4	2	3	1	4	5	6	4	5	5	5	6	5	2	2	3	1	7	2	6	1	1	7	6	6	6	1	1	6	2	3	4	3	2	2	2	3	3
1	57	0	4	15	Non managarial	40	1	NA	1	4	1	3	1	2	1	6	6	6	6	6	6	6	6	1	1	3	1	1	6	1	4	1	1	6	6	6	4	1	1	7	2	1	2	5	5	1	5	5	1
1	35	1	NA	15	Middle managarial	40	1	NA	1	2	1	1	1	1	1	3	3	3	2	3	2	2	2	0	2	2	2	2	4	2	4	2	2	4	4	4	3	2	2	4	3	3	3	4	4	3	4	4	3
1	47	1	4	15	Non managarial	50	1	36758	1	3	1	1	1	1	1	5	5	5	0	6	6	5	5	1	4	6	1	1	7	2	7	1	3	7	7	7	7	2	2	7	1	1	2	5	4	1	4	4	1
1	22	1	1	15	NA	40	1	12000	4	3	4	4	4	3	3	5	5	6	5	5	5	5	6	6	1	6	2	3	6	1	6	1	2	5	6	6	3	5	2	5	2	3	3	3	4	2	4	3	2
1	62	1	3	15	NA	42	1	54000	2	4	1	3	2	4	4	5	5	6	5	5	6	6	5	4	2	2	2	2	7	1	6	1	1	6	7	6	7	1	1	6	3	3	3	4	3	3	4	4	5
1	27	1	NA	15	Non managarial	41	1	NA	3	3	3	3	3	3	3	1	1	2	1	5	1	2	0	0	5	2	1	1	4	3	3	1	1	1	1	1	1	2	3	3	5	4	5	3	3	3	3	3	3
1	21	1	1	15	NA	40	1	13500	4	2	2	1	4	4	2	2	2	3	1	0	1	1	0	1	6	4	3	2	3	4	1	4	7	3	3	2	5	7	7	3	5	4	5	4	3	2	3	4	4
1	21	1	1	15	Non managarial	44	0	12000	4	3	1	3	2	3	3	3	3	3	1	5	3	1	2	3	3	4	3	3	7	1	6	1	2	7	6	3	6	1	1	6	4	2	4	5	4	2	4	5	2
1	22	1	1	15	Non managarial	30	0	10000	3	2	2	1	2	1	1	5	5	5	5	3	4	4	5	5	3	3	4	2	7	3	6	1	1	7	6	6	5	2	1	1	3	3	4	4	3	2	3	3	3
0	62	1	3	15	Lower managarial	55	0	43000	4	4	4	3	5	4	5	3	5	6	6	5	6	6	5	6	4	5	6	6	7	4	6	2	2	7	6	5	7	1	5	7	3	2	3	4	2	3	3	3	3
1	44	0	1	15	NA	50	1	28	3	4	3	4	3	4	4	5	5	5	5	5	5	5	5	5	3	4	2	2	7	3	5	1	2	7	7	6	7	1	1	7	4	4	4	4	3	3	2	3	3
0	25	1	NA	15	Non managarial	55	1	20160	1	4	1	2	1	4	3	4	4	4	2	3	4	4	3	1	1	4	6	3	6	2	4	1	1	6	6	5	6	1	1	7	3	1	3	5	4	1	4	4	3
0	26	1	1	15	Non managarial	40	1	NA	1	2	3	1	2	4	4	5	5	5	2	2	6	2	3	5	3	6	5	3	7	3	2	6	7	7	6	2	1	7	6	7	4	2	5	4	4	5	3	3	5
1	20	1	1	15	Non managarial	50	1	12500	3	4	1	1	1	2	1	1	1	3	2	1	2	2	1	0	1	6	5	1	7	2	1	1	2	6	6	6	6	1	1	6	3	2	3	4	4	2	3	3	3
1	22	0	1	15	Non managarial	40	1	7000	1	1	1	1	1	1	1	3	2	2	0	3	2	0	1	2	1	2	2	1	4	1	1	1	3	5	6	2	7	3	3	5	4	4	4	4	3	3	2	1	4
1	20	1	1	15	Non managarial	50	1	15000	4	5	3	4	3	5	3	3	2	6	2	2	2	6	6	1	6	7	5	5	6	4	6	1	2	6	6	6	6	2	2	5	4	5	5	2	2	5	3	2	3
1	20	0	1	15	Non managarial	48	0	12000	1	4	4	5	1	4	4	5	5	3	0	2	0	1	3	1	5	3	3	2	6	1	6	3	6	7	7	4	7	7	6	6	4	2	3	4	4	2	1	4	4
1	22	0	1	15	Non managarial	16	0	11400	4	4	4	2	2	2	3	4	3	5	0	0	3	0	5	6	2	3	2	3	3	1	1	1	1	6	6	6	6	6	1	5	2	2	4	4	3	2	4	4	2
0	24	1	1	15	Middle managarial	50	1	24000	2	4	4	5	3	4	4	3	2	4	3	2	3	4	5	6	7	7	4	5	7	7	7	5	6	7	5	6	6	5	4	7	4	4	5	4	3	3	2	3	4
1	23	0	1	15	Non managarial	50	1	24000	3	4	3	4	4	3	4	5	5	5	4	6	6	6	6	5	2	2	2	2	6	2	6	1	1	6	6	6	4	2	1	6	3	3	4	3	3	3	3	3	3
0	23	1	1	15	Lower managarial	40	1	30000	3	3	1	2	1	2	1	6	6	6	6	6	6	6	6	6	1	1	1	1	7	1	7	1	1	7	7	7	1	1	1	7	1	1	2	5	5	1	3	4	1
1	23	0	1	15	Non managarial	17	0	NA	4	2	2	1	1	1	1	2	2	3	1	3	4	4	3	1	2	3	5	3	5	5	6	1	1	5	6	5	6	1	3	5	2	2	2	4	4	2	4	4	2
1	58	0	3	15	Non managarial	50	1	36000	1	4	4	4	2	4	3	5	3	6	3	3	3	6	6	6	6	6	4	4	7	4	4	1	2	4	4	4	7	2	2	7	3	3	4	4	3	3	4	5	4
0	28	1	1	15	Lower managarial	60	1	1e+05	4	4	3	1	4	5	2	5	5	6	6	6	6	6	6	3	1	6	5	2	7	1	7	7	1	7	7	7	7	1	1	7	4	3	3	3	3	3	4	2	5
1	24	0	1	15	Middle managarial	67	1	18000	2	5	3	4	2	5	3	3	2	5	3	2	3	5	4	1	6	6	7	6	6	7	5	1	5	7	7	7	6	6	5	6	5	5	5	3	2	3	2	2	5
1	21	0	NA	15	Non managarial	40	1	18000	1	2	2	2	2	2	2	3	1	6	1	1	1	3	1	1	4	4	4	2	6	4	4	4	4	5	6	5	2	3	3	4	5	5	5	2	2	5	2	2	5
1	24	1	1	15	Non managarial	40	1	8000	2	2	1	2	1	3	3	5	5	6	5	5	5	5	6	0	3	3	2	2	4	1	7	1	2	6	7	2	1	1	2	7	2	1	2	5	5	2	4	5	2
1	26	1	1	15	Lower managarial	50	1	25000	4	4	1	3	2	4	1	4	3	2	2	3	4	1	2	2	2	3	2	3	5	2	4	1	1	4	4	2	1	2	1	4	3	2	3	4	4	2	3	4	4
1	22	1	1	15	Lower managarial	40	1	22300	4	3	4	4	3	4	1	4	4	4	2	3	5	3	2	5	3	6	5	6	7	3	2	1	6	5	6	4	7	3	3	4	2	2	3	4	4	3	3	3	2
1	21	0	1	15	Non managarial	50	1	14400	4	4	2	4	2	4	4	3	3	3	1	0	3	0	3	2	6	7	7	7	6	6	5	1	6	6	6	1	4	6	6	6	5	4	5	2	2	4	2	2	5
0	22	1	1	15	Lower managarial	42	1	43000	1	2	2	2	1	3	1	3	3	3	1	0	0	1	1	0	2	6	2	2	4	4	4	3	4	4	4	5	4	3	3	4	4	1	3	4	4	2	2	3	1
1	21	1	1	15	Non managarial	50	1	20000	2	1	1	1	1	2	1	2	1	2	1	0	0	0	0	0	6	7	7	7	6	7	3	3	5	7	6	3	4	6	4	5	3	2	3	3	4	2	4	2	2
1	40	1	1	15	Lower managarial	45	1	NA	3	4	1	5	4	4	3	3	3	6	1	2	1	2	5	2	5	6	6	6	7	5	6	3	3	6	4	3	6	3	2	5	5	2	5	4	4	3	4	4	3
0	23	0	1	15	Non managarial	55	1	24000	2	4	1	2	5	4	1	5	5	6	5	2	6	5	5	6	2	2	5	1	7	2	4	1	3	7	7	6	6	6	1	6	4	3	3	5	4	3	4	4	2
0	34	1	2	15	Non managarial	65	1	108000	1	3	1	1	1	2	3	3	3	5	2	1	1	2	3	3	3	3	3	6	7	2	3	3	3	6	4	3	5	2	1	6	5	4	4	4	3	2	5	3	5
1	39	1	3	15	Middle managarial	50	1	40000	5	5	5	5	3	5	5	5	5	5	3	3	2	3	6	1	6	6	6	5	6	5	7	1	2	7	7	6	7	2	2	4	5	3	5	4	4	3	2	3	5
0	24	1	1	15	Non managarial	45	1	40000	2	2	3	1	2	1	1	3	3	5	2	3	4	1	3	5	4	2	2	2	6	2	4	4	6	6	6	3	6	6	5	4	3	3	3	4	3	3	4	4	2
0	23	1	1	15	Non managarial	60	1	36000	4	4	2	4	2	4	3	2	3	3	1	0	2	2	3	2	3	3	3	4	6	2	6	1	2	7	3	4	3	2	2	7	3	2	3	2	3	2	3	3	2
1	59	1	3	15	NA	24	1	NA	3	3	2	3	3	3	2	5	5	5	5	5	5	4	5	5	2	3	3	2	6	2	6	2	2	6	5	4	6	1	1	6	3	2	3	2	3	3	3	4	3
0	22	1	1	15	Non managarial	40	1	25000	3	2	1	1	1	4	4	2	2	3	1	1	2	2	2	1	3	4	4	4	4	4	4	4	4	3	5	4	5	4	4	3	4	2	3	3	3	3	3	3	3
1	22	0	NA	15	Non managarial	40	1	14400	2	4	3	4	2	5	5	3	3	5	3	2	2	3	5	5	4	6	4	3	4	2	4	1	3	6	7	5	6	3	1	5	4	4	5	4	3	3	3	2	3
0	29	1	1	15	Non managarial	60	1	42000	4	5	5	5	5	5	5	5	5	5	4	3	5	5	6	6	4	6	3	5	3	5	7	1	4	7	7	6	7	6	2	6	3	4	5	4	3	4	4	3	4
1	25	0	1	15	Non managarial	45	1	22000	3	4	4	4	3	4	2	5	5	5	5	5	5	6	5	4	4	4	4	3	6	2	5	1	2	5	5	5	6	3	3	6	3	4	4	4	3	4	4	3	3
1	57	0	2	15	Non managarial	54	1	60000	4	4	1	5	2	5	1	5	5	6	5	6	6	6	6	5	2	3	1	1	7	1	7	1	1	7	7	7	7	1	1	7	3	1	3	5	4	3	3	3	4
1	21	1	1	15	Non managarial	50	1	20000	2	4	3	2	2	4	3	3	2	2	0	2	5	0	2	2	3	5	6	4	6	7	1	1	4	6	7	3	1	6	4	5	4	4	5	4	3	2	3	2	4
1	44	1	3	14.5	Non managarial	41	1	24000	2	1	4	2	3	1	1	5	5	6	6	6	5	6	6	5	3	3	2	2	6	3	6	1	3	6	7	6	7	1	1	6	3	2	3	4	3	3	4	4	3
1	59	1	2	14	Non managarial	40	1	70936	2	3	2	3	2	3	3	6	6	6	1	6	1	1	6	5	2	4	2	2	7	2	1	2	2	7	2	2	7	1	1	7	3	1	3	5	5	3	3	3	4
1	33	1	4	14	Non managarial	40	1	26000	2	2	2	2	2	3	2	3	3	3	3	5	3	2	1	1	2	6	2	2	6	2	3	1	2	6	7	3	4	4	3	4	3	2	2	4	4	2	4	4	3
1	54	1	2	14	Non managarial	40	1	65490	4	3	3	2	2	4	4	2	2	6	2	1	2	2	2	2	6	6	6	4	7	6	6	4	7	6	6	7	1	3	2	7	3	2	2	4	4	2	4	4	2
0	37	1	2	14	Middle managarial	45	1	NA	3	4	2	3	1	4	3	4	4	5	5	5	4	5	5	5	6	6	4	4	7	1	6	2	2	6	6	6	4	2	2	6	4	3	4	4	4	2	4	4	3
1	26	1	1	14	Non managarial	45	1	50000	4	4	2	2	3	4	1	3	3	5	2	2	3	2	2	2	4	4	4	5	6	5	3	1	4	6	7	4	4	4	3	5	4	3	4	3	4	3	3	2	4
1	43	1	2	14	Non managarial	50	1	NA	1	3	1	2	1	1	1	5	5	6	6	6	6	6	6	6	1	5	1	1	6	1	7	1	1	7	7	7	7	1	1	7	3	3	3	5	5	1	5	5	1
1	20	0	1	14	Non managarial	30	0	23000	3	3	2	2	1	1	1	3	3	4	3	2	2	2	5	0	4	6	5	7	4	2	4	2	2	4	6	4	6	6	3	5	4	3	4	3	3	2	2	2	4
1	21	1	1	14	Non managarial	44	1	20160	3	4	1	3	3	3	3	5	5	6	5	5	6	6	5	5	2	4	4	3	7	2	7	1	1	7	7	6	4	1	1	6	4	3	3	5	4	1	4	4	3
1	57	1	3	14	Lower managarial	40	1	96033	3	3	2	2	1	2	3	5	5	6	5	3	3	6	5	5	2	5	6	5	7	4	6	1	2	7	7	7	7	1	1	7	3	3	4	4	3	2	5	5	5
0	20	1	1	14	Non managarial	60	1	0	3	4	1	3	1	4	4	3	4	5	4	4	4	6	5	5	4	6	5	4	7	4	6	3	6	6	6	6	7	1	1	6	3	3	3	2	4	3	4	4	3
1	22	1	1	14	Non managarial	40	0	1900	3	4	3	4	2	4	3	2	5	4	4	5	5	5	4	2	3	3	3	4	4	3	4	3	2	3	5	5	6	3	2	5	3	3	2	4	4	2	5	3	4
1	21	1	1	14	Non managarial	40	1	12000	3	4	3	1	1	4	2	3	2	5	1	2	4	3	4	2	3	6	3	3	5	4	2	3	4	6	6	3	6	3	3	4	4	3	4	3	2	3	3	2	4
1	21	1	1	14	Non managarial	42	1	18000	2	4	2	4	4	2	3	5	5	5	3	4	5	4	5	1	5	5	5	4	6	5	2	2	1	5	5	4	5	1	2	5	4	3	4	2	3	3	2	2	4
1	23	1	1	14	Lower managarial	50	1	15000	3	4	1	3	1	3	2	2	2	3	0	0	0	1	6	2	6	7	7	6	6	6	6	6	7	7	7	6	6	6	6	6	4	2	4	3	4	2	4	3	3
0	23	1	1	14	Non managarial	40	1	22000	1	1	1	1	1	1	1	2	2	5	0	2	0	2	0	0	1	1	1	1	2	1	2	2	2	4	1	2	6	1	1	3	1	1	1	4	3	1	5	3	1
0	48	1	5	14	Middle managarial	42	1	30000	5	5	2	4	3	2	3	4	5	5	3	5	4	5	4	4	3	4	2	2	7	2	4	5	5	6	7	7	6	6	1	7	1	3	3	4	3	3	2	2	3
1	20	0	1	14	Non managarial	25	0	11000	1	2	1	1	2	3	2	3	3	3	1	3	5	4	3	4	4	2	1	1	6	1	6	3	1	5	6	7	6	1	1	4	2	1	1	4	4	2	5	4	1
1	23	1	1	14	Non managarial	35	1	19000	2	2	4	1	3	4	4	3	4	6	2	5	6	6	6	6	2	4	4	5	6	2	3	1	2	6	7	7	6	2	1	6	3	4	4	4	5	2	5	3	3
1	20	0	1	14	Non managarial	40	1	18000	2	3	2	2	2	2	1	5	5	5	4	5	6	6	6	5	2	4	2	2	5	1	5	1	2	6	6	4	6	1	1	6	4	3	4	3	3	2	3	3	4
1	30	0	1	14	Middle managarial	42	1	36000	2	3	4	2	3	4	4	6	5	5	1	2	3	4	6	5	6	7	6	3	7	4	6	1	1	7	6	6	4	2	2	7	3	2	4	3	3	3	4	4	3
1	35	1	NA	14	Non managarial	40	1	25000	2	2	1	1	2	2	2	3	3	5	3	5	3	3	2	3	2	3	4	2	2	1	1	1	1	7	3	2	7	4	3	4	5	3	5	3	2	4	4	3	5
1	20	0	1	14	Non managarial	48	1	23000	3	4	1	2	1	4	1	6	6	6	4	6	3	6	6	6	2	5	2	1	6	2	1	7	4	7	7	4	7	1	1	7	3	3	3	4	4	3	5	4	3
1	21	0	1	14	Non managarial	40	1	20000	5	5	4	3	4	1	4	6	6	6	6	6	6	6	6	5	3	3	1	1	7	1	7	1	1	7	7	7	6	1	1	7	3	3	3	3	4	3	3	3	4
1	38	1	2	14	NA	40	1	NA	1	2	2	2	1	3	1	1	6	6	6	1	6	6	6	0	2	2	2	1	7	2	7	2	2	7	7	7	7	2	2	7	3	2	3	4	4	3	3	3	3
0	46	NA	3	14	Lower managarial	65	1	80000	4	4	1	4	3	2	3	3	5	5	1	3	4	4	5	5	3	6	4	3	6	2	4	2	3	6	6	4	4	3	2	6	3	2	3	4	4	3	3	3	4
0	25	1	1	14	Middle managarial	40	1	12000	2	3	1	1	1	1	1	0	0	0	0	0	6	0	1	3	2	2	4	5	5	2	2	4	4	3	6	2	7	1	7	3	4	2	4	4	2	2	3	3	4
1	22	1	1	14	Non managarial	40	1	21600	1	2	1	3	2	4	3	3	3	2	0	0	4	0	4	4	7	7	7	7	7	6	5	5	6	5	2	2	2	3	6	7	5	4	5	2	3	3	2	3	5
1	21	0	NA	14	Lower managarial	50	1	NA	1	4	4	3	3	1	1	4	5	6	5	6	6	6	6	6	2	6	2	7	6	1	4	2	2	4	5	4	1	1	1	4	4	5	5	4	4	3	5	4	5
1	21	1	1	14	Non managarial	40	1	25000	2	1	1	1	2	3	2	3	3	2	0	1	3	0	1	0	7	6	7	7	6	7	6	6	6	7	6	3	2	5	7	6	3	2	4	4	3	3	2	3	3
1	21	1	1	14	Non managarial	56	1	15000	2	4	1	3	1	1	1	2	2	1	0	0	0	0	0	0	4	5	6	6	4	6	1	2	6	3	2	3	5	4	5	2	3	3	4	3	2	3	2	2	3
1	24	1	1	14	Non managarial	48	1	7200	2	3	1	1	2	1	1	5	5	6	3	2	2	6	3	1	2	6	3	2	7	1	6	1	3	6	7	6	3	1	1	6	3	3	3	4	4	3	5	5	3
1	55	1	3	14	Non managarial	40	1	35000	2	3	2	1	1	1	1	1	1	5	0	1	0	0	6	0	2	6	6	3	6	3	4	1	4	6	4	6	7	2	1	7	2	3	3	3	3	4	3	3	3
1	20	1	1	14	Non managarial	70	1	17000	3	5	5	5	3	5	5	0	1	4	1	1	1	0	6	6	7	7	7	7	6	7	4	4	7	5	5	4	3	4	6	5	4	5	4	4	2	4	3	1	4
1	21	1	1	14	Non managarial	49	1	9000	2	4	2	3	2	2	2	2	2	3	0	1	1	1	1	1	3	4	4	5	4	2	4	1	2	4	4	4	4	4	3	3	5	3	5	3	2	4	3	2	4
1	21	1	1	14	Non managarial	30	0	NA	1	3	1	1	1	3	1	3	3	5	6	6	4	3	3	1	2	4	3	3	6	1	6	1	2	7	7	3	6	1	2	7	3	2	4	4	4	3	4	3	2
1	21	1	1	13.5	Non managarial	40	1	22400	2	3	3	1	2	2	2	5	5	6	4	4	4	5	5	5	4	6	4	3	6	3	6	1	2	6	7	5	6	2	1	5	4	3	5	4	4	3	4	4	3
1	20	1	1	13	Non managarial	40	1	15000	2	2	2	2	2	4	2	5	5	6	5	5	5	6	5	5	3	5	4	3	4	1	3	1	1	2	4	4	5	1	1	6	3	2	3	3	3	4	3	2	3
1	59	1	3	13	Non managarial	43	1	36000	2	3	3	2	3	4	4	3	2	1	0	3	3	1	4	2	6	6	5	4	5	6	4	4	3	3	1	1	4	2	2	2	4	5	4	3	3	3	3	2	3
1	40	1	2	13	Non managarial	50	1	55882.91	3	3	1	1	1	1	1	5	5	6	4	6	6	6	6	3	2	4	2	1	5	2	2	4	4	7	6	4	7	2	2	7	3	4	2	4	4	2	4	5	3
1	21	1	1	13	Non managarial	56	1	24000	1	4	2	2	1	3	4	0	0	5	0	0	0	0	0	0	6	7	7	7	6	5	5	5	6	6	6	3	6	5	6	7	4	4	5	3	4	3	3	2	4
1	23	0	1	13	Lower managarial	30	0	NA	3	3	4	2	2	4	3	3	3	3	2	2	3	4	4	2	4	4	3	3	7	2	4	2	2	5	5	5	3	2	2	4	3	3	3	3	4	3	3	4	4
0	40	1	3	13	Non managarial	45	1	50400	3	3	1	1	2	4	2	0	2	6	1	1	1	0	3	0	6	5	5	5	6	6	4	1	7	3	6	2	7	1	1	7	3	1	3	3	3	3	4	1	3
0	24	1	1	13	NA	40	1	NA	2	3	3	4	1	1	3	2	5	5	3	3	4	5	4	1	2	3	2	2	6	1	6	4	2	6	6	5	4	2	1	6	3	2	3	4	4	3	4	4	4
1	50	1	2	13	Middle managarial	60	1	38000	4	4	1	4	3	4	4	5	4	5	1	4	2	3	3	3	2	3	4	4	6	2	6	2	2	6	6	5	5	4	2	5	3	1	3	5	4	5	4	4	2
1	37	1	2	13	Non managarial	40	1	NA	1	1	2	1	1	1	1	2	1	5	1	0	1	3	3	0	1	3	3	2	7	3	2	1	1	7	6	4	5	4	1	7	3	1	2	4	3	2	3	4	2
0	NA	1	2	13	Non managarial	60	1	NA	3	4	2	2	2	3	3	3	3	4	3	4	3	2	3	2	3	4	2	1	2	2	2	1	2	2	3	2	1	2	1	2	3	3	2	4	4	4	3	4	3
1	21	1	1	13	Lower managarial	45	0	16000	1	4	2	3	2	4	3	4	4	2	0	2	4	2	4	4	6	7	5	3	7	6	2	6	6	6	5	5	6	6	6	6	4	3	4	3	3	2	3	4	3
1	20	1	1	13	Non managarial	45	0	3000	3	4	4	3	3	4	4	2	2	2	2	1	1	1	2	1	2	4	3	2	6	2	2	1	2	6	6	2	3	2	1	4	5	5	5	2	2	5	2	2	5
0	27	0	1	13	Non managarial	60	1	NA	3	3	3	2	2	3	3	2	2	3	2	1	2	1	2	1	3	6	6	3	6	2	4	1	3	3	3	2	5	2	2	4	4	3	3	4	4	3	4	4	4
0	22	0	1	13	Non managarial	42	1	300	1	2	1	1	1	1	1	3	2	5	2	5	5	6	5	5	1	3	3	2	7	1	6	1	1	7	7	5	5	1	1	6	1	1	1	4	3	4	5	4	2
0	35	1	NA	13	Lower managarial	60	1	22000	2	3	2	2	2	2	3	1	3	6	3	3	3	3	6	0	2	4	4	3	4	2	4	1	1	4	4	4	7	4	1	7	2	2	3	4	4	2	4	4	2
1	21	1	1	13	Non managarial	40	1	20160	2	3	1	2	2	1	2	4	5	5	0	2	2	4	3	0	4	6	7	2	6	1	6	3	5	6	6	4	7	2	5	5	4	2	4	4	4	2	3	4	3
1	22	0	1	13	Lower managarial	50	1	20160	1	4	4	4	1	4	4	2	2	6	1	0	1	1	6	5	6	6	7	6	5	5	6	3	6	4	6	5	5	6	7	5	4	4	5	3	3	4	3	3	4
1	49	0	3	12	Non managarial	44	1	24000	1	2	1	2	2	1	2	5	5	6	5	5	5	5	6	1	1	2	2	1	7	2	4	2	3	6	6	6	6	4	2	7	3	2	3	5	5	5	5	5	1
0	47	0	1	12	Non managarial	40	1	37200	4	3	4	1	1	1	2	5	5	5	3	5	5	2	3	1	2	3	2	2	6	2	2	2	2	2	4	2	5	2	2	4	3	3	3	4	4	3	4	4	3
1	46	0	1	12	Non managarial	40	1	47000	1	3	1	4	1	4	4	3	3	0	0	3	0	0	0	3	7	7	7	7	7	7	7	7	7	7	7	7	7	7	7	7	1	1	1	5	5	1	5	5	1
1	20	1	1	12	Non managarial	45	0	16000	3	4	4	4	3	3	4	5	5	3	3	2	3	1	1	1	2	5	3	5	7	1	6	2	4	4	5	4	7	1	2	6	3	2	3	3	3	3	4	2	4
1	57	0	3	12	Non managarial	40	1	50000	2	3	1	2	1	2	2	1	2	6	1	5	3	1	1	0	2	2	3	2	7	1	2	1	2	7	6	2	7	2	2	7	2	1	2	3	3	3	4	3	3
1	21	1	NA	12	Non managarial	41	1	15500	4	4	3	2	2	3	2	3	3	5	5	3	3	3	6	4	3	6	3	2	6	2	7	2	2	6	7	5	6	1	1	3	3	3	4	4	3	3	3	3	3
1	23	1	1	12	Non managarial	40	1	4000	2	2	1	3	1	1	1	5	5	6	3	5	6	4	3	1	1	3	1	1	6	1	4	1	2	5	6	4	6	2	1	3	2	3	3	4	4	2	5	4	1
0	21	1	1	12	Non managarial	35	0	1200	1	3	1	1	1	1	1	6	6	6	5	6	6	6	3	3	1	1	1	1	7	1	6	1	1	7	7	3	7	1	1	7	1	1	2	5	5	1	5	5	1
1	21	0	1	12	Lower managarial	60	1	21000	1	1	1	4	1	4	1	1	1	5	0	4	4	2	3	1	4	3	2	2	6	4	4	4	5	6	4	2	2	1	2	5	3	2	2	4	4	2	3	3	3
1	23	0	1	12	Non managarial	40	1	26577	2	2	2	1	1	1	1	5	5	5	3	3	5	3	5	4	3	4	3	4	6	3	2	3	3	6	6	4	5	1	1	6	1	2	3	4	4	3	4	4	4
0	39	1	3	12	Lower managarial	48	1	50000	1	1	1	1	1	1	1	5	5	6	6	5	5	6	5	0	1	7	1	7	7	1	7	1	1	7	7	7	7	1	1	7	3	2	3	3	3	2	5	4	2
1	46	1	4	11	Non managarial	40	1	13245.37	3	2	5	1	4	3	1	5	5	6	4	6	5	6	5	5	1	4	1	1	6	3	6	3	3	7	7	6	7	1	1	7	3	2	3	4	3	3	3	4	3
1	21	0	1	11	Non managarial	40	1	13500	1	2	3	1	1	4	3	3	3	3	0	0	3	0	0	3	7	6	7	6	5	7	1	4	7	6	2	1	2	3	7	1	1	5	4	1	1	5	1	1	3
1	34	0	1	10	Non managarial	40	1	25000	2	2	3	1	2	2	1	0	0	1	0	1	3	5	1	0	3	4	1	1	6	1	2	7	6	7	7	2	7	7	6	7	3	2	2	4	4	3	3	3	4
1	33	1	2	10	Non managarial	30	0	16000	2	3	2	2	2	1	1	3	3	3	4	4	3	5	4	3	4	2	2	2	6	1	6	1	1	7	7	7	7	1	1	7	2	2	3	2	4	2	4	4	2
1	27	1	1	9	NA	40	1	NA	1	2	1	2	1	3	3	2	3	1	1	3	1	1	1	1	5	6	4	4	6	2	6	2	4	6	6	6	5	7	2	6	2	4	3	4	4	4	5	3	4
1	32	1	NA	NA	NA	NA	1	NA	4	4	5	4	3	3	1	5	5	6	6	5	5	6	5	6	2	2	4	5	6	1	6	1	3	7	7	7	7	2	2	2	3	2	3	2	5	5	4	5	4
1	31	0	1	NA	Non managarial	40	1	24100	2	3	3	2	3	1	2	1	0	6	3	2	2	3	3	3	3	4	5	3	2	1	2	1	2	2	5	1	1	1	3	3	3	4	4	2	1	5	1	2	5
0	66	0	3	NA	Non managarial	50	1	NA	4	3	2	3	3	2	2	1	2	3	4	3	3	1	3	3	3	4	2	3	4	4	3	2	3	3	3	2	4	2	2	3	2	3	3	4	3	5	5	3	2
0	39	1	4	NA	NA	NA	NA	NA	4	4	1	3	3	3	3	2	3	5	5	4	2	2	5	3	4	6	6	4	6	1	6	1	1	6	6	3	6	1	1	6	4	3	4	4	4	3	4	4	3
1	28	1	1	NA	NA	60	1	NA	4	4	3	2	2	2	1	3	3	6	6	6	6	6	6	6	1	3	2	1	5	1	3	1	1	4	6	4	4	1	1	6	3	2	2	2	3	3	4	4	2
1	27	1	1	NA	Non managarial	45	1	30000	3	4	3	5	5	5	5	4	4	3	3	3	5	4	5	5	5	4	4	2	6	3	3	3	3	5	5	4	6	2	3	6	4	3	4	3	2	3	3	3	4
1	56	1	1	NA	Non managarial	60	1	NA	2	4	1	3	1	2	2	5	5	5	4	5	4	5	4	1	2	3	3	3	6	3	6	2	2	6	6	6	4	2	1	6	2	2	2	5	5	2	4	4	1
1	22	1	1	NA	NA	NA	NA	NA	4	4	2	1	1	4	1	5	4	6	5	2	6	4	6	6	6	6	7	7	6	4	6	3	6	6	7	6	5	4	3	6	4	5	5	2	3	4	2	1	4
[truncated: 1 more columns]
