# Supplementary material for: Work addiction, work engagement, job burnout, and perceived stress: A network analysis
Source: Front Psychol. 2023 Mar 29;14:1130069. doi: 10.3389/fpsyg.2023.1130069 (PMC10090512; doi:10.3389/fpsyg.2023.1130069)
Supplement: Supplementary file 1 [file Data_Sheet_1.ZIP › supplementary/script.R]

# ---------------------------------------------------------------------------------------
# --- 1. Load libraries -----------------------------------------------------------------
# ---------------------------------------------------------------------------------------

library(bootnet)
library(dplyr)
library(igraph)
library(mgm)
library(qgraph)
library(psych)
library(magick)
library(moments)

# ---------------------------------------------------------------------------------------
# --- 2. Load and manipulate data -------------------------------------------------------
# ---------------------------------------------------------------------------------------

### load data
data <-
  read.csv("dataset.csv")

### calculate scores for work engagement, job burnout, and perceived stress
data <-
  data %>%
  mutate(PSS4R = case_when(PSS4 == 1 ~ 5, PSS4 == 2 ~ 4, PSS4 == 3 ~ 3, PSS4 == 4 ~ 2, PSS4 == 5 ~ 1),
         PSS5R = case_when(PSS5 == 1 ~ 5, PSS5 == 2 ~ 4, PSS5 == 3 ~ 3, PSS5 == 4 ~ 2, PSS5 == 5 ~ 1),
         PSS7R = case_when(PSS7 == 1 ~ 5, PSS7 == 2 ~ 4, PSS7 == 3 ~ 3, PSS7 == 4 ~ 2, PSS7 == 5 ~ 1),
         PSS8R = case_when(PSS8 == 1 ~ 5, PSS8 == 2 ~ 4, PSS8 == 3 ~ 3, PSS8 == 4 ~ 2, PSS8 == 5 ~ 1)) %>%
  mutate(UWES1 = UWES1 + 1, UWES2 = UWES2 + 1,
         UWES3 = UWES3 + 1, UWES4 = UWES4 + 1,
         UWES5 = UWES5 + 1, UWES6 = UWES6 + 1,
         UWES7 = UWES7 + 1, UWES8 = UWES8 + 1,
         UWES9 = UWES9 + 1,
         Vigor = UWES1 + UWES2 + UWES5,
         Dedication = UWES3 + UWES4 + UWES7,
         Absorption = UWES6 + UWES8 + UWES9,
         Exhaustion = MBI1 + MBI2 + MBI3 + MBI4 + MBI6,
         Cynicism = MBI8 + MBI9 + MBI13 + MBI14 + MBI15,
         Efficacy = MBI5 + MBI7 + MBI10 + MBI11 + MBI12 + MBI16,
         Stress = PSS1 + PSS2 + PSS3 + PSS4R + PSS5R + PSS6 + PSS7R + PSS8R + PSS9 + PSS10)

### remove observations with missing data
data <-
  data %>%
  mutate(removed = ifelse(is.na(BWAS1) | is.na(BWAS2) | is.na(BWAS3) | is.na(BWAS4) |
                            is.na(BWAS5) | is.na(BWAS6) | is.na(BWAS7) | is.na(Vigor) |
                            is.na(Dedication) | is.na(Absorption) | is.na(Exhaustion) | is.na(Cynicism) |
                            is.na(Efficacy) | is.na(Stress), 1, 0))
data.without.na <-
  data %>% filter(removed == 0)
data.with.na <-
  data %>% filter(removed == 1)

### create dataset which will be used for network estimation
data.network <-
  data.without.na %>%
  select(BWAS1:BWAS7, Vigor:Absorption, Exhaustion:Efficacy, Stress)

# ---------------------------------------------------------------------------------------
# --- 3. Compare observations with and without missing data -----------------------------
# ---------------------------------------------------------------------------------------

### sex
chisq.test(data$removed, data$Sex) # X-squared = 1.3336, df = 1, p-value = 0.2482

### age
var.test(data.without.na$Age, data.with.na$Age)
t.test(data.without.na$Age, data.with.na$Age, var.equal = T) # t = -2.3054, df = 713, p-value = 0.02143

### marital status
chisq.test(data$removed, data$Marital.status) # X-squared = 1.4545, df = 1, p-value = 0.2278

### number of children
chisq.test(data$removed, data$Number.of.children) # X-squared = 20.145, df = 4, p-value = 0.0004676; NOTE: zero observations in one cell and small number of observations in other cells

### mean years of education
var.test(data.without.na$Years.of.education, data.with.na$Years.of.education)
t.test(data.without.na$Years.of.education, data.with.na$Years.of.education, var.equal = T) # t = -0.50846, df = 711, p-value = 0.6113

### managerial positions frequency
chisq.test(data$removed, data$Managerial.position) # X-squared = 1.6324, df = 3, p-value = 0.6521

### work hours
var.test(data.without.na$Work.hours, data.with.na$Work.hours)
t.test(data.without.na$Work.hours, data.with.na$Work.hours, var.equal = T) # t = 0.81518, df = 709, p-value = 0.4152

### full time and part time
chisq.test(data$removed, data$Full.time) # X-squared = 0.046531, df = 1, p-value = 0.8292; NOTE: small number of observations in one cell

### income
var.test(data.without.na$Income, data.with.na$Income)
t.test(data.without.na$Income, data.with.na$Income, var.equal = T) # t = -0.61388, df = 519, p-value = 0.5396

# ---------------------------------------------------------------------------------------
# --- 4. Descriptive statistics ---------------------------------------------------------
# ---------------------------------------------------------------------------------------

### sex frequency
summary(as.factor(data.without.na[, 1]))
round(476/676, digits = 3)
round(191/676, digits = 3)
round(9/676, digits = 3)

### mean age
summary(data.without.na[, 2])
round(sd(data.without.na[, 2], na.rm = TRUE), digits = 2)

### marital status frequency
summary(as.factor(data.without.na$Marital.status))
round(529/676, digits = 3)
round(143/676, digits = 3)
round(4/676, digits = 3)

### number of children frequency
summary(as.factor(data.without.na$Number.of.children))
round(282/676, digits = 3)
round(147/676, digits = 3)
round(147/676, digits = 3)
round(31/676, digits = 3)
round(14/676, digits = 3)
round(55/676, digits = 3)

### mean years of education
summary(data.without.na$Years.of.education)
round(sd(data.without.na$Years.of.education, na.rm = TRUE), digits = 2)

### managerial positions frequency
summary(as.factor(data.without.na$Managerial.position))
round(424/676, digits = 3)
round(107/676, digits = 3)
round(54/676, digits = 3)
round(39/676, digits = 3)
round(52/676, digits = 3)

### mean work hours
summary(data.without.na$Work.hours)
round(sd(data.without.na$Work.hours, na.rm = TRUE), digits = 2)

### full time and part time frequency
summary(as.factor(data.without.na$Full.time))
round(602/676, digits = 3)
round(58/676, digits = 3)
round(16/676, digits = 3)

### mean income
summary(data.without.na$Income)
round(mean(data.without.na$Income, na.rm = TRUE), digits = 2)
round(sd(data.without.na$Income, na.rm = TRUE), digits = 2)

# ---------------------------------------------------------------------------------------
# --- 5. Reliability, skewness, kurtosis, mean, and standard deviation of the BWAS ------
# ---    items, the UWES dimensions, the MBI dimensions, and the PSS score --------------
# ---------------------------------------------------------------------------------------

### calculate reliability of the BWAS
round(psych::alpha(data.without.na[, 8:14])$total$raw_alpha, digits = 2) # .84

### calculate reliability of the UWES (Vigor)
round(psych::alpha(data.without.na[, c(15, 16, 19)])$total$raw_alpha, digits = 2) # .85

### calculate reliability of the UWES (Dedication)
round(psych::alpha(data.without.na[, c(17, 18, 21)])$total$raw_alpha, digits = 2) # .83

### calculate reliability of the UWES (Absorption)
round(psych::alpha(data.without.na[, c(20, 22, 23)])$total$raw_alpha, digits = 2) # .79

### calculate reliability of the MBI (Exhaustion)
round(psych::alpha(data.without.na[, c(24, 25, 26, 27, 29)])$total$raw_alpha, digits = 2) # .89

### calculate reliability of the MBI (Cynicism)
round(psych::alpha(data.without.na[, c(31, 32, 36, 37, 38)])$total$raw_alpha, digits = 2) # .71

### calculate reliability of the MBI (Efficacy)
round(psych::alpha(data.without.na[, c(28, 30, 33, 34, 35, 39)])$total$raw_alpha, digits = 2) # .83

### calculate reliability of the PSS
round(psych::alpha(data.without.na[, c(40, 41, 42, 50, 51, 45, 52, 53, 48, 49)])$total$raw_alpha, digits = 2) # .88

### calculate skewness and kurtosis
round(skewness(data.network), digits = 2)
round(kurtosis(data.network), digits = 2)

### calculate means and standard deviations of symptoms and work engagement dimensions
means <-
  as.vector(round(sapply(data.network, mean), 2))
sds <-
  as.vector(round(sapply(data.network, sd), 2))

# ---------------------------------------------------------------------------------------
# --- 6. Network estimation -------------------------------------------------------------
# ---------------------------------------------------------------------------------------

### network estimation
network <-
  estimateNetwork(data.network, default = "EBICglasso", threshold = TRUE)

### calculate correlation matrix
cor.matrix <-
  round(cor_auto(data.network), digits = 2)

### save correlation matrix to txt file
write.table(cor.matrix,"exact_values/cor_matrix.txt",sep="\t",row.names=FALSE)

### get edge weights
edge.matrix <-
  round(getWmat(network), digits = 2)

### save edge weights matrices to txt files
write.table(edge.matrix,"exact_values/edge_matrix.txt",sep="\t",row.names=FALSE)

### search for clusters of nodes in the network
igraph <-
  as.igraph(qgraph(getWmat(network)))
sgc <-
  spinglass.community(igraph)
sgc$membership

### calculate network density
sum(getWmat(network) != 0)/2 # 27; .30

### calculate mean edge weight
mean(abs(getWmat(network))) # .06

### search for maximum edge weight in the network
max(getWmat(network)) # .42

### estimate node predictability
type <-
  c(rep("c", 7), rep("g", 7))

mgm <-
  mgm(data.network, type = type, level = c(rep(5,7), rep(1, 7)))

pred <-
  predict(mgm, data.network, errorCat = c("CC", "nCC", "CCmarg"), errorCon = c("R2"))

### prepare data for visualizing node predictability
error.list <-
  list()

for(i in 1:7){
  error.list[[i]] <-
    c(pred$errors[i, 5], pred$errors[i, 3] - pred$errors[i, 5])
}
for(i in 8:14){
  error.list[[i]] <-
    c(pred$errors[i, 2])
}

### save error list to txt file
write.table(error.list,"exact_values/error_list.txt",sep="\n",row.names=TRUE)

### calculate mean predictability 
round(mean(pred$errors$CCmarg[1:7]), digits = 3) # .339
round(mean(pred$errors$nCC[1:7]), digits = 3) # .299
round(mean(pred$errors$R2[8:14]), digits = 3) # .541
round(mean(c(pred$errors$nCC[1:7], pred$errors$R2[8:14])), digits = 3) # .420

### plot the network with node predictability
color.list <-
  list()
for(i in 1:7) {
  color.list[[i]] <-
    c("#ffa500", "#ff4300") #for color use c("#ffa500", "#ff4300")
}
for(i in 8:14) {
  color.list[[i]] <-
    c("#90B4D4")
}

color.list.nodes <-
  c("#EEEEEE", "#CBCBCB", "#EEEEEE", "#CBCBCB", "#EEEEEE", "#CBCBCB", "#CBCBCB",
             "#CCDDFF", "#CCDDFF", "#CCDDFF", "#FFCCE6", "#FFCCE6", "#FFCCE6", "#FFFF99")


pdf("figures/Fig2.pdf", width = 10, height = 10)
figure2 <-
  qgraph(getWmat(network), layout = "spring", maximum = 0.42, theme = "colorblind",
         pie = error.list, pieColor = color.list, border.width = 2, vsize = 10,
         border.color = "#555555", label.color = "#555555", color = color.list.nodes, labels = c(1:7, "V", "D", "A", "E", "C", "PE", "S"),
         edge.labels = TRUE, edge.label.cex = 1, edge.label.position = 0.5, curve = -0.8, curveAll = TRUE)
dev.off()

tiff("figures/fig2.tiff", width = 1000, height = 1000)
  qgraph(getWmat(network), layout = "spring", maximum = 0.42, theme = "colorblind",
         pie = error.list, pieColor = color.list, border.width = 2, vsize = 10,
         border.color = "#555555", label.color = "#555555", color = color.list.nodes, labels = c(1:7, "V", "D", "A", "E", "C", "PE", "S"),
         edge.labels = TRUE, edge.label.cex = 1, edge.label.position = 0.5, curve = -0.8, curveAll = TRUE)
dev.off()

# ---------------------------------------------------------------------------------------
# --- 7. Stability and accuracy of the estimated network -------------------------------
# ---------------------------------------------------------------------------------------

### estimate and save stability and accuracy
boot1 <-
  bootnet(network, nBoots = 1000, nCores = 12)
boot2 <-
  bootnet(network, nBoots = 1000, nCores = 12, type = "case")

### plot edge weight CI; please note that they are ordered based on order in a sample
pdf("supplemental_figures/FigS1.pdf")
plot(boot1, labels = TRUE, order = "sample")
dev.off()

### plot centrality stability
pdf("supplemental_figures/FigS2.pdf") 
plot(boot2)
dev.off()

### calculate correlation stability coefficients
cs <-
corStability(boot2) 
cs

### calculate edge weights difference test
pdf("supplemental_figures/FigS3.pdf")
plot(boot1, "edge", plot = "difference", onlyNonZero = FALSE)
dev.off()

### calculate centrality diff test
pdf("supplemental_figures/FigS4.pdf")
plot(boot1, "strength", labels=TRUE)
dev.off()

# ---------------------------------------------------------------------------------------
# --- 8. Node strength for the estimated network ----------------------------------------
# ---------------------------------------------------------------------------------------

### calculate the standard version of the node strength
strength.standard <-
  centrality(network)$InDegree
strength.standard.long <-
  as.data.frame(cbind(1:14, as.vector(strength.standard)))
names(strength.standard.long)[1:2] <-
  c("node", "value")

### save the values of the standard version of the node strength
write.table(strength.standard.long,"exact_values/standard_strength.txt",sep="\t",row.names=TRUE)

### plot the standard version of the node strength
pdf("figures/Fig3a.pdf", width=8, height=12, useDingbats=FALSE)
figure3a <-
  ggplot(data=strength.standard.long, aes(x = node, y = value)) +
  geom_line(color="#555555", size = 1.2) +
  geom_point(shape = 21, fill = "white", size = 3, stroke = 1, color="#555555") +
  labs(title = "The standard version of the node strength", x = "", y = "") +
  scale_y_continuous(limits = c(0.5, 1.5)) + 
  scale_x_continuous(breaks=c(1:14), labels = c("1-Salience", "2-Tolerance", "3-Mood modification",
                                                "4-Relapse", "5-Withdrawal", "6-Conflict", "7-Problems",
                                                "V-Vigor", "D-Dedication", "A-Absorption",
                                                "E-Exhaustion", "C-Cynicism", "PE-Professional efficacy", "S-Stress")) +
  theme_bw() +
  theme(panel.grid.minor=element_blank(), axis.text = element_text(size = 16),
        plot.title = element_text(face = "plain", size = 18, hjust = 0.5, vjust = 1)) +
  coord_flip()
figure3a
dev.off()

### calculate the modified version of the node strength
strength.modified <- c()
for(i in 1:7){
  strength.modified[i] <-
    sum(abs(getWmat(network)[8:14, i]))
}
for(i in 8:14){
  strength.modified[i] <-
    sum(abs(getWmat(network)[i, 1:7]))
}

strength.modified.long <-
  as.data.frame(cbind(1:14, as.vector(strength.modified)))
names(strength.modified.long)[1:2] <-
  c("node", "value")

### save the values of the modified version of the node strength
write.table(strength.modified.long,"exact_values/modified_strength.txt",sep="\t",row.names=TRUE)

### plot the modified version of the node strength
pdf("figures/Fig3b.pdf", width=8, height=12, useDingbats=FALSE)
figure3b <-
  ggplot(data=strength.modified.long, aes(x = node, y = value)) +
  geom_line(color="#555555", size = 1.2) +
  geom_point(shape = 21, fill = "white", size = 3, stroke = 1, color="#555555") +
  labs(title = "The modified version of the node strength", x = "", y = "") +
  scale_y_continuous(limits = c(0, 0.4)) + 
  scale_x_continuous(breaks=c(1:14), labels = c("1-Salience", "2-Tolerance", "3-Mood modification",
                                                "4-Relapse", "5-Withdrawal", "6-Conflict", "7-Problems",
                                                "V-Vigor", "D-Dedication", "A-Absorption",
                                                "E-Exhaustion", "C-Cynicism", "PE-Professional efficacy", "S-Stress")) +
  theme_bw() +
  theme(panel.grid.minor=element_blank(), axis.text = element_text(size = 16),
        plot.title = element_text(face = "plain", size = 18, hjust = 0.5, vjust = 1)) +
  coord_flip()
figure3b
dev.off()

### plot figure2 combining figure2a and figure2b
figure3.l <-
  image_read_pdf("figures/Fig3a.pdf")
figure3.r <-
  image_read_pdf("figures/Fig3b.pdf")

figure3 <-
  c(figure3.l, figure3.r) %>%
  image_append(stack = FALSE)

### save figure2 as pdf
figure3 %>%
  magick::image_write("figures/Fig3.pdf", format = "pdf")

# ---------------------------------------------------------------------------------------
# --- 9. Visualization of hypotheses ----------------------------------------------------
# ---------------------------------------------------------------------------------------

L <- averageLayout(network)

### create a matrix of nodes filled with zeros
### this will be a base for hypothesis matrix
emptyMatrix <- getWmat(network)
emptyMatrix[emptyMatrix != 0] <- 0

color.list.nodes.hypotheses <-
  c("#EEEEEE", "#CBCBCB", "#EEEEEE", "#CBCBCB", "#EEEEEE", "#CBCBCB", "#CBCBCB",
             "#CCDDFF", "#CCDDFF", "#CCDDFF", "#FFCCE6", "#FFCCE6", "#FFCCE6", "#FFFF99")

groupsColor <- c("#EEEEEE", "#CBCBCB", "#CCDDFF", "#FFCCE6", "#FFFF99")

hypotheticalEdgeWeight <- 0.2

groupsList <- list(c(1, 3, 5), c(2, 4, 6, 7), c(8, 9, 10), c(11, 12, 13), c(14))
names(groupsList) <- c("Less pathological\n symptoms of\n work addiction\n",
                       "More pathological\n symptoms of\n work addiction\n",
                       "Work engagement", "Job burnout", "Perceived stress")

### H1
matrixH1 <- emptyMatrix
h1 <- qgraph(matrixH1, layout = L, maximum = 0.42, theme = "colorblind", title = "Hypothesis 1",
             border.width = 2, vsize = 10, border.color = "#555555",
             label.color = "#555555", groups = groupsList, color = groupsColor, legend.cex = 0.5,
             labels = c(1:7, "V", "D", "A", "E", "C", "PE", "S"), legend = TRUE,
             edge.labels = TRUE, edge.label.cex = 1, edge.label.position = 0.5, curve = -0.8, curveAll = TRUE, title.cex = 1.5)

### H2
matrixH2 <- emptyMatrix
matrixH2[127:133] <- hypotheticalEdgeWeight
matrixH2[seq(from = 10, by = 14, length.out = 7)] <- hypotheticalEdgeWeight

h2 <- qgraph(matrixH2, layout = L, maximum = 0.42, theme = "colorblind", title = "Hypothesis 2",
             border.width = 2, vsize = 10, border.color = "#555555",
             label.color = "#555555", color = color.list.nodes.hypotheses, labels = c(1:7, "V", "D", "A", "E", "C", "PE", "S"),
             edge.labels = FALSE, edge.label.cex = 1, edge.label.position = 0.5, curve = -0.8, curveAll = TRUE, title.cex = 1.5)

### H3
matrixH3 <- emptyMatrix
matrixH3[c(185, 187)] <- hypotheticalEdgeWeight
matrixH3[c(42, 70)] <- hypotheticalEdgeWeight

h3 <- qgraph(matrixH3, layout = L, maximum = 0.42, theme = "colorblind", title = "Hypothesis 3",
             border.width = 2, vsize = 10, border.color = "#555555",
             label.color = "#555555", color = color.list.nodes.hypotheses, labels = c(1:7, "V", "D", "A", "E", "C", "PE", "S"),
             edge.labels = FALSE, edge.label.cex = 1, edge.label.position = 0.5, curve = -0.8, curveAll = TRUE, title.cex = 1.5)

### H4
matrixH4 <- emptyMatrix
matrixH4[seq(from = 142, by = 14, length.out = 3)] <- hypotheticalEdgeWeight
matrixH4[seq(from = 144, by = 14, length.out = 3)] <- hypotheticalEdgeWeight
matrixH4[seq(from = 146, by = 14, length.out = 3)] <- hypotheticalEdgeWeight
matrixH4[seq(from = 147, by = 14, length.out = 3)] <- hypotheticalEdgeWeight
matrixH4[25:27] <- hypotheticalEdgeWeight
matrixH4[53:55] <- hypotheticalEdgeWeight
matrixH4[81:83] <- hypotheticalEdgeWeight
matrixH4[95:97] <- hypotheticalEdgeWeight

h4 <- qgraph(matrixH4, layout = L, maximum = 0.42, theme = "colorblind", title = "Hypothesis 4",
             border.width = 2, vsize = 10, border.color = "#555555",
             label.color = "#555555", color = color.list.nodes.hypotheses, labels = c(1:7, "V", "D", "A", "E", "C", "PE", "S"),
             edge.labels = FALSE, edge.label.cex = 1, edge.label.position = 0.5, curve = -0.8, curveAll = TRUE, title.cex = 1.5)

pdf("figures/Fig1.pdf", width = 10, height = 10)
par(mfrow = c(2,2))
plot(h1)
box(which = "figure")
plot(h2)
box(which = "figure")
plot(h3)
box(which = "figure")
plot(h4)
box(which = "figure")
dev.off()


tiff("figures/fig1.tiff", width = 1000, height = 1000)
par(mfrow = c(2,2))
plot(h1)
box(which = "figure")
plot(h2)
box(which = "figure")
plot(h3)
box(which = "figure")
plot(h4)
box(which = "figure")
dev.off()
